# Supplementary material for: Whole-genome epidemiology, characterisation, and phylogenetic reconstruction of Staphylococcus aureus strains in a paediatric hospital
Source: Genome Med. 2018 Nov 13;10:82. doi: 10.1186/s13073-018-0593-7 (PMC6234625; doi:10.1186/s13073-018-0593-7)
Supplement: Supplementary file 1 — Table S1. Characteristics of the single isolates, including collection details, genome assembly statistics, genomic features, and results of antibiotic susceptibility testing. (XLSX 69 kb) [file 13073_2018_593_MOESM1_ESM.xlsx]

## Sheet: Table S1
Table S1: Characteristics of the single isolates, including collection details (patient code, type of sample, collection date and operative unit), genome assembly statistics (total length of the genome, number of contigs reconstructed, their median and mean length, N50, CG percentage number of CDS, genes, rRNA, sig_peptide, tmRNA, and tRNA), genomic features (ST and CC, SCCmec and spa-type, PVL p…
sample name	biosample accession	included	patient #	collection date	genome length	# contigs	N50	median contig length	mean contig length	CG (%)	CDS	genes	rRNA	sig peptide	tmRNA	tRNA	MRSA/MSSA	SCCmec type	ST	CC	spa-type	PVL	# virulence genes (total)	hospital department	sample type	CEFOXITIN SCREENING	CLINDAMYCIN	DAPTOMYCIN	FUSIDIC ACID	GENTAMICIN	LEVOFLOXACIN	LINEZOLID	RIFAMPICIN	TEICOPLANIN	TIGECYCLIN	TRIMETHROPRIM_SULFAMETHOXAZOLE	VANCOMYCIN	OXACILLIN	PENICILLIN G	TETRACYCLIN
MF002	SAMN08717602	selected	014	01/2013	2737847	60	91661	27629.5	45631	32.78	2573	2620	3	160	1	43	MRSA	IV	45	45	-	PVL-	38	Cystic fibrosis	pharyngeal swab	POS	R	S	S	S	R	R	R	S	S	S	S	R	R	I
MF003	SAMN08717603	further timepoint	117	02/2013	2851405	108	67556	8567	26402	32.77	2654	2707	8	171	1	44	MRSA	I	228	5	-	PVL-		Cystic fibrosis	sputum	POS	R	S	S	R	R	S	R	S	S	S	S	R	R	S
MF005	SAMN08717604	selected	114	02/2014	2840076	52	105154	29954	54617	32.62	2645	2713	8	166	1	59	MRSA	IV	8	8	t008	PVL-	34	Cystic fibrosis	sputum	POS	R	S	S	S	R	S	S	S	S	S	S	R	R	S
MF006	SAMN08717605	selected	045	04/2014	2781406	56	243939	1639	49668	32.7	2558	2626	8	170	1	59	MRSA	I	15	15	-	PVL-	31	Cystic fibrosis	sputum	POS	R	S	S	R	R	S	S	S	S	S	S	R	R	S
MF010	SAMN08717606	further timepoint	021	04/2014	2749079	48	116732	27394	57272	32.66	2556	2594	4	164	1	33	MRSA	V	-	-	-	PVL+		Cystic fibrosis	sputum	POS	S	S	S	R	R	S	S	S	S	S	S	R	R	S
MF011	SAMN08717607	further timepoint	010	01/2013	2743102	67	107339	17361	40942	32.81	2567	2631	6	164	1	57	MRSA	IV	45	45	-	PVL-		Cystic fibrosis	pharyngeal swab	POS	R	S	S	S	R	S	S	S	S	S	S	R	R	S
MF013	SAMN08717608	further timepoint	100	01/2013	2887892	129	65008	6654	22387	32.83	2683	2742	8	166	1	50	MRSA	I	228	5	-	PVL-		Cystic fibrosis	sputum	POS	R	S	S	R	R	S	R	S	S	S	S	R	R	S
MF015	SAMN08717609	selected	112	09/2013	2831248	65	123440	16285	43558	32.75	2635	2700	6	163	1	58	MRSA	IV	22	22	t852	PVL+	39	Cystic fibrosis	sputum	POS	S	S	S	R	R	S	S	S	S	S	S	R	R	S
MF016	SAMN08717610	selected as further timepoint	099	03/2013	2797613	88	62659	16827	31791	32.71	2564	2629	6	168	1	58	MRSA	V	1	1	t127	PVL-		Cystic fibrosis	sputum	POS	R	S	S	R	S	S	S	S	S	S	S	R	R	S
MF017	SAMN08717611	selected	013	02/2013	2737143	58	93574	36646	47192	32.74	2544	2610	9	171	1	56	MRSA	I	5	5	t001	PVL-	32	Cystic fibrosis	sputum	POS	R	S	R	R	R	S	R	S	S	S	S	R	R	R
MF018	SAMN08717612	further timepoint	013	11/2013	2747990	52	99179	41962	52846	32.73	2531	2598	9	173	1	57	MRSA	I	5	5	-	PVL-		Cystic fibrosis	sputum	POS	R	S	R	R	R	S	R	S	S	S	S	R	R	R
MF019	SAMN08717613	further timepoint	013	04/2014	2747096	69	83685	33208	39813	32.73	2540	2607	9	171	1	57	MRSA	I	-	-	-	PVL-		Cystic fibrosis	sputum	POS	S	S	R	R	R	R	R	S	S	S	S	R	R	R
MF020	SAMN08717614	selected	062	01/2013	2792306	68	78217	25787	41063	32.77	2600	2647	4	167	1	42	MRSA	I	228	5	t1569	PVL-	30	Cystic fibrosis	sputum	POS	R	S	S	R	R	S	I	R	S	S	S	R	R	I
MF025	SAMN08717615	further timepoint	115	04/2013	2843525	48	122468	38449	59240	32.73	2634	2689	8	177	1	46	MRSA	II	1866	-	t306	PVL-		Cystic fibrosis	sputum	POS	R	S	S	S	R	S	S	S	S	S	S	R	R	S
MF028	SAMN08717616	selected	121	02/2013	2848527	71	99218	19567	40120	32.78	2644	2712	9	174	1	58	MRSA	I	228	5	t892	PVL-	33	Cystic fibrosis	sputum	POS	R	S	S	R	R	S	S	S	S	S	S	R	R	S
MF029	SAMN08717617	further timepoint	085	04/2013	2823875	78	83111	21323	36204	32.78	2610	2662	8	174	1	43	MRSA	I	-	-	-	PVL-		Cystic fibrosis	sputum	POS	R	S	S	R	R	S	S	S	S	S	S	R	R	S
MF031	SAMN08717618	selected	135	02/2014	2986304	116	81076	8826.5	25744	32.77	2809	2876	8	175	1	58	MRSA	V	239	8	t037	PVL-	32	Cystic fibrosis	sputum	POS	R	S	R	R	R	S	R	S	S	R	S	R	R	R
MF032	SAMN08717619	selected	090	01/2013	2814559	65	98997	20859	43301	32.76	2586	2648	8	171	1	53	MRSA	not determined	239	8	-	PVL-	34	Cystic fibrosis	sputum	POS	R	R	S	R	R	S	R	S	S	R	S	R	R	R
MF037	SAMN08717620	selected	082	05/2013	2812487	60	115254	18857.5	46875	32.76	2601	2668	8	177	1	58	MRSA	I	228	5	t001	PVL-	35	Cystic fibrosis	sputum	POS	R	S	S	R	R	S	S	S	S	S	S	R	R	S
MF040	SAMN08717621	selected	084	10/2013	2812607	72	90753	19066.5	39064	32.71	2596	2656	8	166	1	51	MRSA	IV	1	1	t127	PVL-	33	Cystic fibrosis	sputum	POS	R	S	S	S	S	S	S	S	S	S	S	R	R	R
MF042	SAMN08717622	further timepoint	117	09/2014	2835298	102	66060	11157	27797	32.8	2629	2692	8	173	1	54	MRSA	I	228	5	-	PVL-		Cystic fibrosis	pharyngeal swab	POS	R	S	R	R	R	S	R	S	S	S	S	R	R	S
MF0461	SAMN08717623	selected	018	10/2014	2748334	27	227531	36326	101790	32.67	2546	2602	6	161	1	49	MRSA	V	152	152	t355	PVL-	21	Cystic fibrosis	sputum	POS	S	S	S	R	S	S	S	S	S	S	S	R	R	S
MF047	SAMN08717624	further timepoint	021	07/2014	2750355	61	113084	19575	45088	32.65	2536	2593	6	162	1	50	MRSA	V	152	152	-	PVL+		Cystic fibrosis	sputum	POS	S	S	S	R	R	S	S	S	S	S	S	R	R	S
MF050	SAMN08717625	selected	094	12/2014	2817048	61	92574	33157	46181	32.72	2652	2712	6	160	1	53	MRSA	IV	22	22	t1977	PVL-	38	Cystic fibrosis	pharyngeal swab	POS	R	R	S	S	S	R	S	S	S	S	S	R	R	S
MF052	SAMN08717626	further timepoint	097	10/2014	2803761	79	68904	15507	35491	32.73	2604	2667	6	156	1	56	MRSA	IV	22	22	-	PVL-		Cystic fibrosis	pharyngeal swab	POS	R	S	S	S	R	S	S	S	S	S	S	R	R	S
MF053	SAMN08717627	selected	099	12/2014	2818910	39	177441	23196	72280	32.7	2604	2671	8	170	1	58	MRSA	V	1	1	-	PVL-	34	Cystic fibrosis	sputum	POS	R	S	S	R	S	S	S	S	S	S	S	R	R	S
MF054	SAMN08717628	further timepoint	013	12/2014	2747294	55	94352	38367	49951	32.73	2538	2605	9	174	1	57	MRSA	I	5	5	-	PVL-		Cystic fibrosis	sputum	POS	S	S	R	R	R	R	R	S	S	S	S	R	R	R
MF057	SAMN08717629	selected	070	10/2014	2803469	47	134216	35771	59648	32.76	2614	2682	9	167	1	58	MRSA	not determined	59	59	t216	PVL-	24	Cystic fibrosis	pharyngeal swab	POS	S	S	S	S	S	S	S	S	S	S	S	R	R	S
MF058	SAMN08717630	selected	017	10/2014	2744207	22	371674	47500.5	124737	32.69	2514	2580	7	164	1	58	MRSA	IV	1	1	-	PVL-	32	Cystic fibrosis	sputum	POS	R	S	S	S	S	S	S	S	S	S	S	R	R	R
MF059	SAMN08717631	further timepoint	115	09/2014	2810082	25	242713	39241	112403	32.77	2608	2675	8	175	1	58	MRSA	II	5	5	-	PVL-		Cystic fibrosis	sputum	POS	R	S	S	S	R	S	R	S	S	I	S	R	R	S
MF060	SAMN08717632	further timepoint	121	07/2014	2791107	82	99326	15549.5	34038	32.79	2588	2655	8	168	1	58	MRSA	I	228	5	t892	PVL-		Cystic fibrosis	sputum	POS	R	S	S	R	R	S	S	S	S	S	S	R	R	S
MF061	SAMN08717633	selected	085	10/2014	2813615	68	87330	21193.5	41377	32.77	2609	2676	8	177	1	58	MRSA	I	228	5	t001	PVL-	35	Cystic fibrosis	sputum	POS	R	S	S	R	R	S	S	S	S	S	S	R	R	S
MF062	SAMN08717634	selected	075	10/2014	2806097	22	684643	30074	127550	32.68	2606	2675	9	163	1	59	MRSA	IV	8	8	-	PVL-	33	Cystic fibrosis	sputum	POS	R	S	S	R	R	S	R	S	S	S	S	R	R	R
MF064	SAMN08717635	further timepoint	015	10/2014	2716734	123	53805	8873	22087	32.8	2471	2523	6	153	1	45	MRSA	V	398	398	t779	PVL-		Cystic fibrosis	sputum	POS	R	S	S	S	R	S	R	S	S	S	S	R	R	R
MF066	SAMN08717636	selected	037	07/2014	2768911	57	109448	21090	48577	32.75	2576	2604	5	170	1	22	MRSA	I	228	5	t458	PVL-	35	Cystic fibrosis	nose lavage	POS	R	S	S	R	R	S	R	S	S	S	S	R	R	S
MF067	SAMN08717637	further timepoint	037	07/2014	2773899	53	108410	32504	52338	32.76	2569	2597	4	169	1	23	MRSA	I	228	5	-	PVL-		Cystic fibrosis	pharyngeal swab	POS	R	S	S	R	R	S	R	S	S	S	S	R	R	S
MF070	SAMN08717638	selected	092	10/2014	2815448	20	442815	68055	140772	32.7	2609	2675	7	166	1	58	MRSA	IV	1	1	-	PVL-	34	Cystic fibrosis	sputum	POS	R	S	S	S	S	S	S	S	S	S	S	R	R	R
MF073	SAMN08717639	further timepoint	092	05/2014	2813388	17	354976	57823	165493	32.7	2596	2656	7	166	1	52	MRSA	IV var	-	-	-	PVL-		Cystic fibrosis	sputum	POS	R	S	S	S	S	S	S	S	S	S	S	R	R	R
MF074	SAMN08717640	selected	046	01/2015	2781542	36	174238	39094.5	77265	32.72	2583	2648	6	159	1	58	MRSA	IV	22	22	-	PVL-	41	Cystic fibrosis	sputum	POS	R	S	S	S	R	S	S	S	S	S	S	R	R	S
MF075	SAMN08717641	selected	021	01/2015	2752724	29	341411	20857	94922	32.65	2545	2597	5	164	1	46	MRSA	V	152	152	t355	PVL+	23	Cystic fibrosis	sputum	POS	S	S	S	R	R	S	S	S	S	S	S	R	R	S
MF076	SAMN08717642	selected	100	03/2015	2819102	91	90641	15305	30979	32.82	2594	2661	9	169	1	57	MRSA	I	228	5	-	PVL-	30	Cystic fibrosis	sputum	POS	R	S	S	R	R	S	R	S	S	S	S	R	R	S
MF078	SAMN08717643	selected	078	02/2015	2808543	17	326096	78345	165208	32.71	2596	2662	7	164	1	58	MRSA	IV	1	1	-	PVL-	34	Cystic fibrosis	pharyngeal swab	POS	R	S	S	S	S	S	S	S	S	S	S	R	R	S
MF080	SAMN08717644	further timepoint	085	02/2015	2816719	67	94348	24633	42041	32.77	2609	2677	8	176	1	59	MRSA	I	228	5	t001	PVL-		Cystic fibrosis	sputum	POS	R	S	S	R	R	S	S	S	S	S	S	R	R	S
MF081	SAMN08717645	selected	024	02/2015	2758187	18	654875	85451.5	153233	32.68	2572	2638	7	174	1	58	MRSA	IV	97	97	t359	PVL-	33	Cystic fibrosis	pharyngeal swab	POS	S	S	S	S	S	S	S	S	S	S	S	R	R	-
MF082	SAMN08717646	further timepoint	090	02/2015	2769522	61	94600	15378	45402	32.74	2542	2599	7	168	1	49	MRSA	not determined	239	8	-	PVL-		Cystic fibrosis	sputum	POS	R	S	S	R	R	S	R	S	S	R	S	R	R	R
MF083	SAMN08717647	selected	015	02/2015	2740679	97	66586	10902	28254	32.78	2488	2554	8	155	1	57	MRSA	V	398	398	t011	PVL-	33	Cystic fibrosis	sputum	POS	R	S	S	S	R	S	R	S	S	S	S	R	R	R
MF084	SAMN08717648	selected	111	12/2014	2829918	41	122483	43814	69022	32.67	2632	2698	7	166	1	58	MRSA	IV	22	22	-	PVL-	43	Cystic fibrosis	sputum	POS	S	S	S	S	R	S	S	S	S	S	S	R	R	S
MF085	SAMN08717649	selected as further timepoint	084	03/2015	2813213	41	191019	33799	68615	32.7	2595	2659	5	163	1	58	MRSA	IV var	1	1	-	PVL-		Cystic fibrosis	sputum	POS	R	S	S	S	S	S	S	S	S	S	S	R	R	R
MF086	SAMN08717650	further timepoint	092	03/2015	2826721	107	76488	10588	26418	32.7	2600	2667	8	160	1	58	MRSA	IV var	-	-	t127	PVL-		Cystic fibrosis	sputum	POS	R	S	S	S	S	S	S	S	S	S	S	R	R	R
MF087	SAMN08717651	further timepoint	018	03/2015	2726356	32	285405	36090.5	85199	32.69	2534	2593	7	158	1	51	MRSA	V	152	152	t5047	PVL-		Cystic fibrosis	sputum	POS	S	S	S	R	S	S	S	S	S	S	S	R	R	S
MF090	SAMN08717652	further timepoint	013	05/2015	2745963	57	88530	38242	48175	32.74	2539	2606	9	171	1	57	MRSA	I	5	5	-	PVL-		Cystic fibrosis	sputum	POS	R	S	R	R	R	R	R	S	S	S	S	R	R	R
MF091	SAMN08717653	selected	117	05/2015	2841891	72	110323	17777.5	39471	32.78	2636	2703	8	168	1	58	MRSA	I	228	5	t001	PVL-	28	Cystic fibrosis	sputum	POS	R	S	R	R	R	S	R	S	S	S	S	R	R	S
MF092	SAMN08717654	selected	038	05/2015	2769503	19	600792	46558	145763	32.7	2540	2606	7	164	1	58	MRSA	IV	1	1	-	PVL-	32	Cystic fibrosis	pharyngeal swab	POS	R	S	S	S	S	S	S	S	S	S	S	R	R	R
MF093	SAMN08717655	further timepoint	010	05/2015	2727537	35	145792	38857	77930	32.77	2536	2604	9	163	1	58	MRSA	IV	-	-	-	PVL-		Cystic fibrosis	sputum	POS	R	S	S	S	R	S	S	S	S	S	S	R	R	S
MF096	SAMN08717656	further timepoint	062	01/2015	2788504	70	90507	18861.5	39836	32.79	2589	2656	9	167	1	57	MRSA	I	-	-	-	PVL-		Cystic fibrosis	sputum	POS	R	S	S	R	R	S	S	S	S	S	S	R	R	I
MF099	SAMN08717657	selected	097	06/2015	2817952	45	146453	30055	62621	32.68	2628	2694	7	160	1	58	MRSA	IV	22	22	-	PVL -	40	Cystic fibrosis	pharyngeal swab	POS	R	S	S	S	R	S	S	S	S	S	S	R	R	S
MF100	SAMN08717658	further timepoint	070	06/2015	2811931	81	77366	17452	34715	32.74	2635	2701	8	155	1	57	MRSA	not determined	59	59	-	PVL -		Cystic fibrosis	pharyngeal swab	POS	S	S	S	S	S	S	S	S	S	S	S	R	R	S
MF101	SAMN08717659	further timepoint	121	07/2015	2785550	74	98721	20266.5	37643	32.77	2583	2639	9	168	1	46	MRSA	I	-	-	-	PVL-		Cystic fibrosis	sputum	POS	R	S	S	R	R	S	S	S	S	S	S	R	R	S
MF102	SAMN08717660	further timepoint	085	07/2015	2813868	64	87331	29341	43967	32.77	2602	2669	8	177	1	58	MRSA	I	228	5	t001	PVL -		Cystic fibrosis	sputum	POS	R	S	S	R	R	S	S	S	S	S	S	R	R	S
MF103	SAMN08717661	further timepoint	135	07/2015	2909394	116	76079	9042	25081	32.82	2732	2801	9	173	1	59	MRSA	V	239	8	-	PVL-		Cystic fibrosis	nose lavage	POS	R	S	S	S	R	S	R	S	S	R	S	R	R	S
MF104	SAMN08717662	selected	125	08/2015	2858243	27	371546	34937	105861	32.64	2650	2713	6	169	1	56	MRSA	IV	1	1	t127	PVL-	31	Cystic fibrosis	pharyngeal swab	POS	R	S	S	R	S	S	S	S	S	S	S	R	R	R
MF105	SAMN08717663	selected	050	07/2015	2783503	35	146414	40392	79529	32.72	2572	2638	7	160	1	58	MRSA	IV	22	22	-	PVL-	41	Cystic fibrosis	sputum	POS	R	S	S	S	R	S	S	S	S	S	S	R	R	S
MF109	SAMN08717664	selected	115	11/2013	2840571	28	244046	45192.5	101449	32.72	2649	2689	8	181	1	31	MRSA	II	5	5	t306	PVL-	37	Cystic fibrosis	sputum	POS	R	S	S	S	R	S	S	S	S	S	S	R	R	S
MF110	SAMN08717665	selected as further timepoint	078	09/2015	2804248	34	124178	60756	82478	32.72	2594	2659	8	163	1	56	MRSA	IV	1	1	-	PVL-		Cystic fibrosis	pharyngeal swab	POS	R	S	S	S	S	S	S	S	S	S	S	R	R	S
MF111	SAMN08717666	further timepoint	046	09/2015	2773175	34	174238	39146.5	81564	32.72	2573	2626	6	158	1	46	MRSA	IV	22	22	-	PVL-		Cystic fibrosis	sputum	POS	R	S	S	S	R	S	S	S	S	S	S	R	R	S
MF117	SAMN08717667	further timepoint	090	10/2015	3045765	222	91167	1295.5	13720	33.44	2801	2872	11	179	1	59	MRSA	not determined	239	8	t037	PVL-		Cystic fibrosis	pharyngeal swab	POS	R	S	S	R	R	S	R	S	S	R	S	R	R	S
MF125	SAMN08717668	further timepoint	115	12/2015	2868110	69	92955	25267	41567	32.8	2660	2706	7	178	1	38	MRSA	II	5	5	t306	PVL-		Cystic fibrosis	sputum	POS	R	S	S	S	R	R	R	S	S	R	S	R	R	S
MF126	SAMN08717669	selected	001	12/2015	2666476	24	353500	70323	111103	32.7	2439	2506	8	169	1	58	MRSA	IV	15	15	-	PVL-	32	Cystic fibrosis	pharyngeal swab	POS	R	S	S	S	R	S	R	S	S	S	S	R	S	S
MF129	SAMN08717670	further timepoint	024	01/2016	2755719	23	300256	54627	119814	32.68	2572	2638	7	174	1	58	MRSA	IV	97	97	-	PVL-		Cystic fibrosis	sputum	POS	S	S	S	S	S	S	R	S	S	S	S	R	R	S
MF133	SAMN08717671	further timepoint	117	02/2016	2845266	90	106373	8384	31614	32.78	2637	2700	9	171	1	53	MRSA	I	228	5	t001	PVL-		Cystic fibrosis	pharyngeal swab	POS	R	S	R	R	R	S	R	S	S	S	S	R	R	S
MF134	SAMN08717672	further timepoint	050	03/2016	2782061	42	125511	39069.5	66240	32.73	2566	2634	7	159	1	60	MRSA	IV	22	22	-	PVL-		Cystic fibrosis	sputum	POS	R	S	S	S	R	S	S	S	S	S	S	R	R	S
MF135	SAMN08717673	selected	010	03/2016	2730909	13	641412	42677	210070	32.76	2533	2598	8	166	1	56	MRSA	IV	45	45	-	PVL-	39	Cystic fibrosis	sputum	POS	R	S	S	S	R	S	S	S	S	S	S	R	R	S
MF136	SAMN08717674	further timepoint	091	01/2016	2829816	50	148386	13854.5	56596	32.68	2613	2679	7	166	1	58	MRSA	IV	22	22	-	PVL-		Cystic fibrosis	sputum	POS	S	S	S	S	R	S	S	S	S	S	S	R	R	S
MF137	SAMN08717675	selected	056	03/2016	2790122	36	176802	42920	77503	32.68	2581	2647	7	162	1	58	MRSA	IV	22	22	t223	PVL-	43	Cystic fibrosis	pharyngeal swab	POS	S	S	S	S	S	S	S	S	S	S	S	R	S	S
MF144	SAMN08717676	selected	091	05/2013	2814658	67	91002	18551	42010	32.76	2612	2680	9	176	1	58	MRSA	I	228	5	-	PVL-	35	Cystic fibrosis	sputum	POS	R	S	S	R	R	S	I	S	S	S	S	R	R	S
MF146	SAMN08717677	selected	072	03/2016	2804925	80	74338	17339	35062	32.67	2605	2659	6	166	1	47	MRSA	IV	30	30	t019	PVL-	39	Cystic fibrosis	pharyngeal swab	POS	S	S	S	R	S	S	S	S	S	S	S	R	R	S
MR003	SAMN08717678	selected	128	05/2013	2875679	94	75728	10154.5	30592	32.82	2685	2744	7	167	1	51	MRSA	I	228	5	-	PVL-	28	Respiratory physiopathology	bronchoaspiration material	POS	R	S	S	R	R	S	S	S	S	S	S	R	R	S
MR004	SAMN08717679	selected as further timepoint	093	05/2013	2817631	30	237645	44406.5	93921	32.71	2601	2668	8	167	1	58	MRSA	IV	1	1	-	PVL-		External	various material	POS	R	S	S	S	S	S	S	S	S	S	S	R	R	S
MR005	SAMN08717680	further timepoint	065	07/2013	2762144	98	66402	11763	28185	32.74	2547	2609	5	169	1	56	MSSA	MSSA	5	5	t002	PVL-		Respiratory physiopathology	bronchoaspiration material	NEG	R	S	S	R	S	S	S	S	S	S	S	S	R	S
MR006	SAMN08717681	selected	074	07/2013	2806017	41	170092	20771	68439	32.66	2598	2635	8	160	1	28	MRSA	IV	8	8	t008	PVL-	35	Intensive care	bronchoaspiration material	POS	S	S	S	S	R	S	S	S	S	S	S	R	R	S
MR007	SAMN08717682	selected	093	12/2013	2816626	27	237661	68620	104319	32.71	2600	2666	7	166	1	58	MRSA	IV	1	1	-	PVL-	33	Respiratory physiopathology	bronchoaspiration material	POS	R	S	S	S	S	S	S	S	S	S	S	R	R	S
MR010	SAMN08717683	selected	061	12/2013	2791756	25	203937	86872	111670	32.71	2584	2650	8	181	1	57	MRSA	IV	5	5	t002	PVL+	39	Infectious diseases	lesion swab	POS	S	S	S	S	S	S	S	S	S	S	S	R	R	S
MR011	SAMN08717684	selected	051	02/2014	2784235	51	118057	30034	54593	32.72	2576	2641	9	182	1	55	MRSA	IV	5	5	-	PVL+	40	Infectious diseases	lesion swab	POS	S	S	S	S	S	S	S	S	S	S	S	R	R	S
MR012	SAMN08717685	selected	071	02/2014	2804732	39	153937	30012	71916	32.8	2611	2676	7	164	1	57	MRSA	not determined	59	59	t437	PVL+	30	External	lesion swab	POS	R	S	S	S	S	S	S	S	S	S	S	R	R	S
MR013	SAMN08717686	further timepoint	065	05/2014	2756052	41	172645	39160	67221	32.74	2533	2593	8	175	1	51	MSSA	MSSA	5	5	t002	PVL-		Respiratory physiopathology	bronchoaspiration material	NEG	R	S	S	R	S	S	S	S	S	S	S	S	R	S
MR014	SAMN08717687	selected	031	05/2014	2764900	28	224999	47853	98746	32.74	2544	2611	8	172	1	58	MRSA	IV	30	30	t019	PVL+	40	Infectious diseases	lesion swab	POS	S	S	S	S	S	S	S	S	S	S	S	R	R	S
MR016	SAMN08717688	selected	057	08/2014	2790500	73	104299	15464	38226	32.75	2562	2628	7	164	1	58	MRSA	IV	59	59	-	PVL-	27	Oncology	lesion swab	POS	R	S	S	S	R	S	S	S	S	S	S	R	R	S
MR017	SAMN08717689	selected	105	09/2014	2824520	42	213765	20948.5	67250	32.73	2636	2691	8	183	1	46	MRSA	IV	5	5	t002	PVL+	40	Emergency room	nasal swab	POS	R	S	S	S	S	S	S	S	S	S	S	R	R	S
MR018	SAMN08717690	further timepoint	105	09/2014	2829247	42	234897	25088	67363	32.75	2640	2701	9	185	1	51	MRSA	IV	5	5	-	PVL+		Infectious diseases	lesion swab	POS	R	S	S	S	S	S	S	S	S	S	S	R	R	S
MR019	SAMN08717691	selected	110	09/2014	2827981	38	350877	17551	74421	32.74	2638	2693	8	187	1	46	MRSA	IV	5	5	-	PVL+	39	Infectious diseases	lesion swab	POS	R	S	S	S	S	S	S	S	S	S	S	R	R	S
MR021	SAMN08717692	selected as further timepoint	093	10/2014	2815485	62	125962	14688.5	45411	32.69	2592	2658	7	166	1	58	MRSA	IV	1	1	-	PVL-		External	various material	POS	R	S	S	S	S	S	S	S	S	S	S	R	R	S
MR022	SAMN08717693	selected	034	11/2014	2765704	32	225332	33583	86428	32.74	2545	2613	8	172	1	59	MRSA	IV	30	30	-	PVL+	41	Surgery	lesion swab	POS	S	S	S	S	S	S	S	S	S	S	S	R	R	S
MR024	SAMN08717694	selected	002	12/2014	2679702	23	236849	76444	116509	32.66	2444	2506	8	164	1	53	MSSA	MSSA	15	15	t084	PVL-	32	Pediatrics	pharyngeal swab	NEG	S	S	S	S	S	S	S	S	S	S	S	S	R	S
MR025	SAMN08717695	selected	063	12/2014	2793537	44	132905	38962.5	63489	32.66	2586	2647	7	166	1	53	MRSA	IV	8	8	t008	PVL+	38	Infectious diseases	lesion swab	POS	S	S	S	S	S	S	S	S	S	S	S	R	R	S
MR026	SAMN08717696	further timepoint	063	12/2014	2781245	87	71142	15821	31968	32.67	2568	2623	7	164	1	47	MRSA	IV	8	8	-	PVL+		Infectious diseases	nasal swab	POS	S	S	S	S	S	S	S	S	S	S	S	R	R	S
MR028	SAMN08717697	selected	019	12/2014	2749408	21	460859	44669	130924	32.64	2538	2598	8	169	1	51	MSSA	MSSA	25	25	t258	PVL-	35	External	nasal swab	NEG	S	S	S	S	S	S	S	S	S	S	S	S	R	S
MR029	SAMN08717698	selected	052	01/2015	2787518	28	201370	55438.5	99554	32.7	2584	2631	7	182	1	39	MRSA	IV	5	5	-	PVL+	38	Emergency room	various material	POS	S	S	S	S	S	S	S	S	S	S	S	R	R	S
MR030	SAMN08717699	selected	039	01/2015	2771054	35	282550	30246	79173	32.69	2543	2609	7	178	1	58	MRSA	V	772	1	t657	PVL+	38	External	lesion swab	POS	S	-	R	R	R	S	-	S	-	-	S	R	R	-
MR031	SAMN08717700	selected	032	01/2015	2765216	57	134015	29189	48513	32.7	2533	2601	9	175	1	58	MRSA	V	772	1	t657	PVL+	38	External	lesion swab	POS	R	S	R	R	R	S	S	S	S	S	S	R	R	S
MR032	SAMN08717701	further timepoint	032	01/2015	2796217	111	52357	10887	25191	32.68	2546	2613	8	168	1	58	MRSA	V	772	1	-	PVL+		External	nasal swab	POS	R	S	R	R	R	S	S	S	S	S	S	R	R	S
MR033	SAMN08717702	selected	060	01/2015	2791324	36	206283	32128	77537	32.63	2575	2642	8	164	1	58	MRSA	IV	88	88	t4701	PVL-	27	Respiratory physiopathology	bronchoaspiration material	POS	S	S	S	R	S	S	S	S	S	S	S	R	R	R
MR034	SAMN08717703	selected	118	04/2013	2842365	62	106373	22047	45845	32.76	2642	2705	9	178	1	53	MRSA	I	228	5	t001	PVL-	35	Pediatrics	sputum	POS	R	S	S	R	R	S	S	S	S	S	S	R	R	S
MR036	SAMN08717704	selected	123	03/2013	2854448	39	228067	21863	73191	32.68	2691	2758	9	174	1	57	MSSA	MSSA	1162	10	-	PVL-	44	Respiratory physiopathology	sputum	NEG	R	S	S	R	S	S	R	S	S	S	S	S	R	S
MR037	SAMN08717705	selected	065	10/2013	2795804	52	150243	30820	53765	32.68	2578	2632	9	178	1	44	MRSA	IV	5	5	t002	PVL-	35	Respiratory physiopathology	bronchoaspiration material	POS	R	S	S	R	S	S	S	S	S	S	S	R	R	S
MR038	SAMN08717706	selected	134	12/2013	2919579	138	56850	6996	21156	32.88	2731	2797	7	166	1	58	MRSA	I	228	5	t458	PVL-	27	Intensive care	bronchoaspiration material	POS	R	S	S	R	R	S	S	S	S	S	S	R	R	S
MR040	SAMN08717707	selected	126	11/2013	2870688	102	69600	10775.5	28144	32.84	2683	2746	8	164	1	54	MRSA	I	228	5	-	PVL-	29	Intensive care	bronchoaspiration material	POS	R	S	S	R	R	S	S	S	S	S	S	R	R	S
MR042	SAMN08717708	selected	122	06/2014	2850005	39	134254	49353	73077	32.66	2663	2731	7	166	1	60	MRSA	IV	1	1	-	PVL-	31	Intensive care	bronchoaspiration material	POS	R	S	S	S	S	S	S	S	S	S	S	R	R	R
MR043	SAMN08717709	selected	124	07/2014	2856736	95	83246	11396	30071	32.83	2662	2728	8	166	1	57	MRSA	I	228	5	-	PVL-	30	Intensive care	bronchoaspiration material	POS	R	S	S	R	R	S	S	S	S	S	S	R	R	S
MR045	SAMN08717710	selected as further timepoint	093	10/2013	2817185	29	186913	49354	97144	32.71	2601	2668	8	164	1	58	MRSA	IV	1	1	-	PVL-		External	bronchoaspiration material	POS	R	S	S	S	S	S	S	S	S	S	S	R	R	-
MR046	SAMN08717711	selected	127	03/2014	2871026	47	167277	22250	61086	32.68	2717	2778	7	165	1	53	MRSA	IV	8	8	t008	PVL-	35	Intensive care	bronchoaspiration material	POS	R	S	S	R	R	S	S	S	S	S	S	R	R	S
MR047	SAMN08717712	selected	133	03/2013	2911183	106	58330	14620.5	27464	32.67	2734	2773	6	173	1	32	MRSA	IV	8	8	-	PVL+	34	External	nasal swab	POS	S	S	S	S	R	S	S	S	S	S	S	R	R	-
MR050	SAMN08717713	selected	048	03/2015	2782482	65	83060	28853	42807	32.72	2574	2641	9	183	1	57	MRSA	IV	5	5	-	PVL+	38	Immunology / allergology	nasal swab	POS	R	S	S	S	S	S	S	S	S	S	S	R	R	S
MR052	SAMN08717714	further timepoint	031	06/2014	2812036	39	170736	28734	72103	32.74	2622	2687	7	175	1	57	MRSA	IV	30	30	t433	PVL+		Infectious diseases	nasal swab	POS	S	S	S	S	S	S	S	S	S	S	S	R	R	S
MR053	SAMN08717715	selected	066	07/2013	2796820	40	150271	40892	69921	32.73	2584	2648	7	166	1	56	MRSA	IV	6	6	t5238	PVL-	31	Intensive care	bronchoaspiration material	POS	R	S	S	S	S	S	S	S	S	S	S	R	R	-
MR056	SAMN08717716	selected	043	03/2015	2777344	36	174238	42424	77148	32.71	2596	2660	6	159	1	57	MRSA	IV	22	22	-	PVL-	41	Respiratory physiopathology	sputum	POS	R	S	S	S	S	S	S	S	S	S	S	R	R	R
MR057	SAMN08717717	selected	058	04/2015	2790579	20	507619	21334.5	139529	32.71	2582	2648	8	184	1	57	MRSA	IV	5	5	-	PVL+	39	External	lesion swab	POS	R	S	S	S	S	S	S	S	S	S	S	R	R	S
MR058	SAMN08717718	further timepoint	058	04/2015	2793506	48	99115	43194	58198	32.71	2584	2652	8	183	1	59	MRSA	IV	5	5	t002	PVL+		External	nasal swab	POS	R	S	S	S	S	S	S	S	S	S	S	R	R	S
MR061	SAMN08717719	selected	054	04/2015	2789463	26	596430	14403.5	107287	32.63	2564	2629	10	177	1	54	MRSA	V	5	5	t1400	PVL-	36	Immunology / allergology	lesion swab	POS	R	S	R	R	R	S	S	S	S	S	S	R	R	R
MR063	SAMN08717720	selected	064	05/2015	2794650	46	174288	33385	60753	32.69	2603	2655	8	162	1	43	MRSA	IV	22	22	-	PVL-	43	Surgery	bronchoaspiration material	POS	S	S	S	S	R	S	S	S	S	S	S	R	R	S
MR064	SAMN08717721	selected	067	05/2015	2799287	110	52819	12608.5	25448	32.73	2634	2698	8	176	1	55	MSSA	MSSA	10	10	-	PVL-	43	Intensive care	bronchoaspiration material	NEG	R	S	-	S	R	S	S	S	S	S	S	S	R	R
MR066	SAMN08717722	selected	081	05/2015	2809280	52	130608	31847.5	54025	32.72	2610	2676	7	161	1	58	MRSA	IV	22	22	-	PVL-	39	Intensive care	bronchoaspiration material	POS	S	S	S	S	R	S	S	S	S	S	S	R	R	S
MR071	SAMN08717723	selected	025	06/2015	2758892	42	164290	34221.5	65688	32.73	2547	2612	6	159	1	58	MRSA	IV	1327	22	-	PVL-	40	Intensive care	bronchoaspiration material	POS	S	S	S	S	S	S	S	S	S	S	S	R	R	S
MR072	SAMN08717724	selected	131	07/2015	2884707	87	105325	8486	33158	32.73	2707	2768	9	173	1	51	MRSA	not determined	241	8	t030	PVL-	35	Intensive care	bronchoaspiration material	POS	R	S	R	S	R	S	R	S	S	R	S	R	R	R
MR073	SAMN08717725	selected	120	07/2015	2846513	35	234506	18648	81329	32.67	2640	2706	7	166	1	58	MRSA	IV	1	1	t127	PVL-	31	Intensive care	bronchoaspiration material	POS	R	S	S	R	R	S	S	S	S	S	S	R	R	R
MR074	SAMN08717726	selected	109	08/2015	2826769	69	75717	23537	40968	32.8	2623	2690	8	164	1	58	MRSA	I	228	5	t458	PVL-	28	Intensive care	bronchoaspiration material	POS	R	S	S	R	R	S	S	S	S	S	S	R	R	S
MR076	SAMN08717727	selected	076	08/2015	2806838	96	68610	16021	29238	32.77	2648	2704	5	160	1	50	MRSA	IV	22	22	-	PVL+	39	External	various material	POS	R	S	S	R	R	S	S	S	S	S	S	R	R	S
MR077	SAMN08717728	selected	086	09/2015	2813934	14	326169	66429.5	200995	32.7	2600	2666	7	165	1	58	MRSA	IV	1	1	-	PVL-	33	Intensive care	bronchoaspiration material	POS	R	S	S	S	S	S	S	S	S	S	S	R	R	R
MR079	SAMN08717729	selected	087	09/2015	2813978	82	61174	20665	34317	32.71	2654	2718	7	158	1	56	MSSA	MSSA	942	942	-	PVL-	30	Emergency room	nasal swab	NEG	S	-	S	S	S	S	S	S	S	S	S	S	R	S
MR088	SAMN08717730	selected	009	10/2015	2725559	78	71581	17013.5	34943	32.73	2495	2562	8	169	1	58	MRSA	IV	5	5	t002	PVL-	34	Pediatrics	sputum	POS	R	S	R	R	S	S	S	R	S	S	S	R	R	S
MR090	SAMN08717731	selected	007	10/2015	2723181	76	53031	20829	35831	32.76	2517	2582	7	156	1	57	MRSA	IV	-	-	-	PVL-	27	External	sputum	POS	S	S	S	S	S	S	S	S	S	S	S	R	R	R
MR091	SAMN08717732	selected	055	09/2015	2789712	18	380351	57291.5	154984	32.72	2590	2655	10	184	1	54	MRSA	IV	5	5	t002	PVL+	40	Pediatrics	lesion swab	POS	S	S	S	S	S	S	S	S	S	S	S	R	R	S
MR092	SAMN08717733	selected	022	11/2015	2754257	36	147729	55481.5	76507	32.69	2568	2633	6	174	1	58	MRSA	IV	97	97	t359	PVL-	32	External	various material	POS	S	S	S	S	S	S	S	S	S	S	S	R	R	S
MR093	SAMN08717734	selected	106	11/2015	2824752	98	70487	11118	28824	32.85	2636	2703	8	164	1	58	MRSA	I	228	5	t001	PVL-	29	Pediatrics	sputum	POS	S	S	S	R	R	S	S	S	S	S	S	R	-	I
MR096	SAMN08717735	selected	083	12/2015	2812602	65	118793	17183	43271	32.75	2636	2703	7	162	1	59	MRSA	IV	22	22	-	PVL+	41	External	various material	POS	R	S	S	R	R	S	S	S	S	S	S	R	R	I
MR098	SAMN08717736	selected	088	12/2015	2814353	22	600609	49433.5	127925	32.7	2604	2670	7	167	1	58	MRSA	IV	1	1	-	PVL-	33	Respiratory physiopathology	sputum	POS	R	S	S	S	S	S	S	S	S	S	S	R	R	R
MR102	SAMN08717737	selected	005	01/2016	2708734	98	54785	13509.5	27640	32.79	2501	2557	4	149	1	51	MRSA	IV	22	22	-	PVL-	35	Intensive care	bronchoaspiration material	POS	R	S	S	S	R	S	S	S	S	S	S	R	R	S
MR104	SAMN08717738	selected	107	02/2016	2826286	62	99475	21226	45585	32.68	2628	2690	6	163	1	55	MRSA	IV	22	22	-	PVL-	39	Intensive care	bronchoaspiration material	POS	S	S	S	S	R	S	S	S	S	S	S	R	R	S
MR106	SAMN08717739	selected	129	03/2016	2878630	99	83581	8156	29077	32.79	2702	2747	7	170	1	37	MRSA	I	228	5	-	PVL-	29	Intensive care	bronchoaspiration material	POS	R	S	S	R	R	S	S	S	S	S	S	R	R	S
MR107	SAMN08717740	selected	047	03/2016	2782055	37	171230	39247	75191	32.8	2642	2709	8	162	1	58	MSSA	MSSA	45	45	-	PVL-	38	Pediatrics	various material	NEG	S	S	S	S	S	S	S	S	S	S	S	S	R	R
SR001	SAMN08717741	selected	108	11/2013	2826546	46	153277	38618	61447	32.75	2671	2738	7	168	1	59	MSSA	MSSA	121	121	-	PVL+	34	Surgery	lesion swab	NEG	S	S	S	S	S	S	S	S	S	S	S	S	R	S
SR004	SAMN08717742	selected	016	01/2013	2744003	118	51540	10425.5	23254	32.71	2492	2557	6	163	1	58	MSSA	MSSA	7	7	-	PVL-	31	Week hospital	various material	NEG	S	S	S	G	S	S	S	S	S	S	S	S	R	S
SR005	SAMN08717743	selected	003	05/2013	2695273	87	56878	19441	30980	32.72	2472	2509	6	160	1	30	MSSA	MSSA	15	15	-	PVL-	28	Infectious diseases	pharyngeal swab	NEG	S	S	S	S	S	S	S	S	S	S	S	S	R	-
SR006	SAMN08717744	selected	044	08/2014	2779775	60	110599	18968	46330	32.72	2588	2652	8	168	1	55	MSSA	MSSA	30	30	t1001	PVL+	41	Week hospital	lesion swab	NEG	R	S	S	S	S	S	S	S	S	S	S	S	R	R
SR007	SAMN08717745	selected	132	09/2014	2893192	53	170719	30143	54589	32.77	2709	2750	5	171	1	35	MSSA	MSSA	121	121	t3274	PVL+	34	Immunology / allergology	lesion swab	NEG	S	S	S	S	S	S	S	S	S	S	S	S	R	S
SR009	SAMN08717746	selected	008	02/2013	2724434	39	154868	43985	69857	32.8	2502	2562	7	164	1	52	MSSA	MSSA	-	-	t2313	PVL-	33	Intensive care	bronchoaspiration material	NEG	S	S	S	S	S	S	S	S	S	S	S	S	S	-
SR010	SAMN08717747	selected	023	08/2014	2755498	37	176185	39511	74473	32.7	2545	2613	9	173	1	58	MSSA	MSSA	121	121	t314	PVL+	37	Week hospital	lesion swab	NEG	S	S	S	S	S	S	S	S	S	S	S	S	R	S
SR011	SAMN08717748	selected	035	06/2014	2767345	18	346332	74102	153741	32.86	2560	2625	6	162	1	58	MSSA	MSSA	398	398	-	PVL-	39	Pediatrics	lesion swab	NEG	R	S	S	S	R	S	S	S	S	S	S	S	-	S
SR012	SAMN08717749	selected	028	02/2013	2761710	41	344688	2916	67359	32.76	2520	2575	6	166	1	48	MSSA	MSSA	8	8	-	PVL-	33	Pediatrics	lesion swab	NEG	S	S	S	S	S	S	S	S	S	S	S	S	R	S
SR013	SAMN08717750	selected	041	10/2014	2774552	38	240804	23892	73015	32.73	2568	2636	8	170	1	59	MSSA	MSSA	15	15	t853	PVL+	34	External	nasal swab	NEG	R	S	S	S	S	S	S	S	S	S	S	S	R	R
SR014	SAMN08717751	selected	053	01/2015	2788069	37	142737	51066	75353	32.8	2596	2662	8	172	1	57	MSSA	MSSA	30	30	t3427	PVL+	41	Emergency room	various material	NEG	S	S	S	S	S	S	R	S	S	S	S	S	S	S
SR018	SAMN08717752	selected	130	09/2014	2879762	77	141576	4239	37400	32.65	2713	2776	5	175	1	57	MSSA	MSSA	1162	10	-	PVL-	43	External	lesion swab	NEG	S	S	S	S	S	S	S	S	S	S	S	S	R	S
SR020	SAMN08717753	selected	102	02/2013	2822319	31	672343	9007	91043	32.76	2689	2750	6	164	1	54	MSSA	MSSA	45	45	t015	PVL-	39	Infectious diseases	lesion swab	NEG	S	S	S	S	S	S	S	S	S	S	S	S	R	-
SR021	SAMN08717754	selected	036	02/2013	2768165	12	934059	56489	230680	32.68	2571	2637	7	168	1	58	MSSA	MSSA	25	25	t2242	PVL-	35	Infectious diseases	lesion swab	NEG	S	S	S	S	S	S	S	S	S	S	S	S	R	-
SR022	SAMN08717755	selected	049	09/2013	2783146	39	141877	40063	71363	32.7	2591	2652	8	174	1	52	MSSA	MSSA	96	96	-	PVL+	36	External	lesion swab	NEG	S	S	S	S	S	S	S	S	S	S	S	S	R	-
SR023	SAMN08717756	selected	040	09/2014	2771676	23	265363	65679	120508	32.64	2586	2654	9	171	1	58	MSSA	MSSA	-	-	t209	PVL-	34	Pediatrics	various material	NEG	R	S	S	S	S	S	S	S	S	S	S	S	R	S
SR025	SAMN08717757	selected	012	04/2014	2735922	23	294334	53201	118953	32.79	2527	2595	9	174	1	58	MSSA	MSSA	5	5	t442	PVL-	32	Pediatrics	lesion swab	NEG	S	S	S	S	R	S	S	S	S	S	S	S	S	R
SR026	SAMN08717758	selected	089	06/2013	2814370	28	394243	35325	100513	32.63	2610	2679	8	173	1	60	MSSA	MSSA	8	8	t008	PVL+	40	External	lesion swab	NEG	S	S	S	S	S	S	S	S	S	S	S	S	R	-
SR027	SAMN08717759	selected	029	01/2013	2761829	49	153818	13186	56364	32.76	2583	2647	5	163	1	58	MSSA	MSSA	45	45	-	PVL-	39	Pediatrics	lesion swab	NEG	S	S	S	S	S	S	I	S	S	S	S	S	R	-
SR028	SAMN08717760	selected	080	08/2013	2809171	39	139170	38319	72030	32.75	2646	2714	9	166	1	58	MSSA	MSSA	45	45	t015	PVL-	39	Infectious diseases	lesion swab	NEG	S	S	S	S	S	S	S	S	S	S	S	S	R	-
SR029	SAMN08717761	selected	079	05/2013	2808882	39	189559	40969	72023	32.75	2627	2693	8	170	1	57	MSSA	MSSA	121	121	-	PVL+	36	Infectious diseases	lesion swab	NEG	S	S	S	S	S	S	S	S	S	S	S	S	R	-
SR030	SAMN08717762	selected	096	09/2013	2817926	48	109378	42084.5	58707	32.76	2635	2696	8	170	1	52	MSSA	MSSA	121	121	-	PVL+	36	External	lesion swab	NEG	S	S	S	S	S	S	S	S	S	S	S	S	R	-
SR031	SAMN08717763	selected	098	09/2013	2818854	35	189535	52033	80539	32.76	2635	2696	6	173	1	54	MSSA	MSSA	121	121	-	PVL+	36	Emergency room	lesion swab	NEG	S	S	S	S	S	S	S	S	S	S	S	S	R	-
SR033	SAMN08717764	selected	011	09/2014	2732783	26	292613	40414	105107	32.69	2502	2568	7	174	1	58	MSSA	MSSA	7	7	t1743	PVL-	34	Pediatrics	lesion swab	NEG	S	S	S	S	S	S	S	S	S	S	S	S	R	S
SR034	SAMN08717765	selected	059	11/2013	2791197	41	190044	40676	68078	32.71	2604	2674	8	170	1	61	MSSA	MSSA	121	121	-	PVL+	36	Pediatrics	lesion swab	NEG	S	S	S	S	S	S	S	S	S	S	S	S	R	-
SR036	SAMN08717766	selected	026	09/2014	2759659	22	574357	41052.5	125439	32.75	2574	2640	7	171	1	58	MSSA	MSSA	395	395	-	PVL-	41	Infectious diseases	various material	NEG	S	S	S	S	S	S	S	S	S	S	S	S	R	S
SR037	SAMN08717767	selected	104	07/2013	2824312	42	107548	42921	67246	32.67	2631	2698	8	170	1	58	MSSA	MSSA	121	121	-	PVL-	36	Pediatrics	lesion swab	NEG	R	S	S	S	S	S	S	S	S	S	S	S	R	-
SR038	SAMN08717768	selected	095	10/2014	2817402	28	657907	19449	100622	32.63	2614	2676	8	177	1	53	MSSA	MSSA	8	8	t008	PVL+	40	Infectious diseases	lesion swab	NEG	S	S	S	S	S	S	S	S	S	S	S	S	R	S
SR039	SAMN08717769	selected	119	12/2013	2842626	65	129198	6999	43733	32.69	2690	2754	8	174	1	55	MSSA	MSSA	34	30	t3905	PVL-	38	Pediatrics	lesion swab	NEG	S	S	S	S	S	S	S	S	S	S	S	S	R	S
SR040	SAMN08717770	selected	027	11/2014	2760422	37	232684	32726	74606	32.72	2562	2625	6	164	1	56	MSSA	MSSA	152	152	-	PVL+	23	External	various material	NEG	S	S	S	S	S	S	S	S	S	S	S	S	R	S
SR041	SAMN08717771	selected	006	08/2013	2714583	66	70573	24452	41130	32.72	2488	2554	7	155	1	58	MSSA	MSSA	22	22	t005	PVL-	39	Pediatrics	lesion swab	NEG	S	S	S	S	S	S	S	S	S	S	S	S	R	S
SR045	SAMN08717772	selected	069	12/2013	2800498	50	150916	23718.5	56010	32.7	2641	2707	8	169	1	57	MSSA	MSSA	34	30	-	PVL-	37	Pediatrics	lesion swab	NEG	S	S	S	S	S	S	S	S	S	S	S	S	S	-
SR046	SAMN08717773	selected	030	07/2014	2762507	36	147179	52622.5	76736	32.7	2582	2644	6	167	1	55	MSSA	MSSA	121	121	t2530	PVL+	36	Infectious diseases	lesion swab	NEG	S	S	S	S	S	S	S	S	-	S	S	S	R	-
SR048	SAMN08717774	selected	101	10/2015	2821267	91	56036	19517	31003	32.68	2639	2703	6	165	1	57	MSSA	MSSA	121	121	-	PVL-	33	Pediatrics	various material	NEG	S	S	S	S	S	S	S	S	S	S	S	S	R	S
SR052	SAMN08717775	selected	103	09/2015	2823626	64	73273	28444	44119	32.67	2630	2697	8	168	1	58	MSSA	MSSA	121	121	-	PVL-	37	Pediatrics	lesion swab	NEG	S	S	S	S	S	S	S	S	S	S	S	S	R	S
SR053	SAMN08717776	selected	113	09/2015	2833367	44	189762	36453.5	64395	32.75	2667	2729	8	165	1	53	MSSA	MSSA	121	121	-	PVL+	35	Infectious diseases	lesion swab	NEG	S	S	S	S	S	S	S	S	S	S	S	S	R	S
SR054	SAMN08717777	selected	077	01/2016	2807494	74	84266	14732.5	37939	32.66	2634	2686	7	168	1	44	MSSA	MSSA	8	8	-	PVL-	39	Pediatrics	lesion swab	NEG	R	S	S	S	S	S	S	S	S	S	S	S	R	S
SR055	SAMN08717778	selected	004	01/2016	2703215	29	283550	39184	93214	32.79	2505	2573	9	164	1	58	MSSA	MSSA	45	45	-	PVL-	41	Pediatrics	lesion swab	NEG	S	S	S	S	S	S	S	S	S	S	S	S	S	S
SR056	SAMN08717779	selected	116	02/2015	2841301	55	150921	24810	51660	32.74	2686	2753	9	175	1	57	MSSA	MSSA	30	30	t012	PVL-	40	Pediatrics	various material	NEG	R	S	S	S	S	S	S	S	S	S	S	S	R	S
SR057	SAMN08717780	selected	020	04/2015	2750282	17	970457	43880	161781	32.7	2561	2626	7	166	1	57	MSSA	MSSA	45	45	-	PVL-	39	Infectious diseases	various material	NEG	S	S	S	S	S	S	S	S	S	S	S	S	R	S
SR062	SAMN08717781	selected	068	07/2015	2800088	115	50469	13065	24349	32.79	2659	2713	4	165	1	49	MSSA	MSSA	30	30	-	PVL+	37	Pediatrics	lesion swab	NEG	S	S	S	S	S	S	S	S	S	S	S	S	R	R
SR063	SAMN08717782	selected	073	05/2015	2805026	97	53141	12144	28918	32.64	2613	2663	7	175	1	42	MSSA	MSSA	8	8	-	PVL+	39	External	various material	NEG	S	S	S	S	S	S	S	S	S	S	S	S	R	S
SR064	SAMN08717783	selected	033	04/2015	2765650	54	98998	30639	51216	32.75	2570	2639	9	166	1	59	MSSA	MSSA	7	7	-	PVL-	31	Pediatrics	lesion swab	NEG	S	S	S	S	S	S	S	S	S	S	S	S	S	S
SR066	SAMN08717784	selected	042	07/2015	2776359	76	74230	19571.5	36531	32.74	2567	2630	6	153	1	56	MRSA	I	247	8	t197	PVL-	32	External	various material	NEG	S	S	S	S	S	S	S	S	S	R	S	S	R	R
SR067	SAMN08717785	further timepoint	027	04/2015	2750129	73	78353	20712	37673	32.77	2553	2616	6	163	1	56	MSSA	MSSA	152	152	-	PVL+		External	lesion swab	NEG	S	S	S	S	S	S	S	S	S	S	S	S	R	S
