# Supplementary material for: Whole-genome epidemiology, characterisation, and phylogenetic reconstruction of Staphylococcus aureus strains in a paediatric hospital
Source: Genome Med. 2018 Nov 13;10:82. doi: 10.1186/s13073-018-0593-7 (PMC6234625; doi:10.1186/s13073-018-0593-7)
Supplement: Supplementary file 3 — Table S2. Presence/absence profile of virulence and antibiotic resistance genes in the cohort. (XLSX 6063 kb) [file 13073_2018_593_MOESM3_ESM.xlsx]

## Sheet: Virulence
Table S2: Presence/absence (1/0) profile of 86 genes encoding for virulence factors (sheet “Virulence”) and 18 genes encoding for resistances to antibiotics (sheet “Resistance”). A brief description of the function of the gene is reported in the first row.
V	Function	ACME	adesin	adesin	adesin	adesin	adesin	adesin	adesin	adesin	adesin	adesin	adesin	adesin	adesin	adesin (intercellular)	agr subgroup	agr subgroup	agr subgroup	agr subgroup	capsular polysaccharide	capsular polysaccharide	immune evasion	immune evasion	immune evasion	immune evasion	immune evasion	immune evasion	immune evasion	immune evasion	immune evasion	immune evasion	immune evasion	immune evasion	immune evasion	immune evasion	immune evasion	immune evasion	immune evasion	immune evasion	immune evasion	immune evasion	immune evasion	immune evasion	immune evasion	immune evasion	immune evasion	immune evasion	immune evasion
ST	Gene	arcA	bbp	clfA	clfB	cna	ebpS	fnbA	map_partial	map-ND2C	map-w	sdrC	sdrD	sdrE	spa	icaA	agr_subIV	agrC_classII	agrC_classIII	agrCDB_classI	cap5	cap8	ecb	edin	efb	flp	hla	hld	hlg	hlg-2	lukED	lukF	lukG_1974	lukH_1975	lukS	psma1	psma2	psma3	psma4	psmb1	psmb2	psm-mec	sbi	scinBC	ssl1	ssl10	ssl11	ssl12	ssl13
45	MF002	0	0	1	0	0	1	0	0	0	0	1	0	0	1	1	1	0	0	1	0	1	0	0	1	0	1	1	1	0	0	0	0	0	0	1	1	1	1	1	1	0	1	0	1	0	1	1	1
8	MF005	0	0	1	1	0	1	1	1	1	0	1	1	1	0	1	0	0	0	0	1	0	0	0	1	1	0	1	1	0	1	0	1	1	0	1	1	1	1	1	1	0	1	0	0	1	0	0	0
15	MF006	0	0	0	1	0	1	0	1	1	0	1	1	0	0	1	0	1	0	0	0	1	1	0	1	1	1	1	1	0	1	0	1	1	0	1	1	1	1	1	1	0	1	1	0	1	0	0	0
22	MF015	0	0	0	0	1	0	0	1	1	0	1	1	1	1	1	1	0	0	1	1	0	0	0	1	0	1	1	1	0	0	1	1	1	1	1	1	1	1	1	1	0	1	0	1	0	1	1	0
5	MF017	0	0	0	1	0	1	0	0	0	0	1	1	0	0	1	0	1	0	0	1	0	0	0	1	1	1	1	1	0	1	0	1	1	0	1	1	1	1	1	1	0	1	0	0	1	0	0	0
228	MF020	0	0	0	1	0	1	0	0	0	0	1	0	1	1	1	0	1	0	0	1	0	0	0	1	1	1	1	1	0	0	0	1	1	0	1	1	1	1	1	1	0	1	0	0	1	0	0	0
228	MF028	0	0	0	1	0	1	0	0	0	0	1	1	1	0	0	0	1	0	0	1	0	0	0	1	1	1	1	1	0	1	0	1	1	0	1	1	1	1	1	1	0	1	0	0	1	0	0	0
239	MF031	0	0	1	1	0	1	1	1	1	0	1	1	1	0	1	1	0	0	1	0	0	0	0	1	1	1	1	0	0	1	0	1	1	0	1	1	1	1	1	1	0	1	0	0	1	0	0	0
239	MF032	0	0	1	1	0	1	1	1	1	0	1	1	1	0	1	1	0	0	1	0	1	0	0	1	1	1	1	0	0	1	0	1	1	0	1	1	1	1	1	1	1	1	0	0	1	0	0	0
228	MF037	0	0	0	1	0	1	0	0	0	0	1	1	1	0	1	0	1	0	0	1	0	0	0	1	1	1	1	1	0	1	0	1	1	0	1	1	1	1	1	1	0	1	0	0	1	0	0	0
1	MF040	0	0	1	1	1	1	0	1	1	0	1	1	1	0	1	0	0	0	0	0	1	1	0	1	0	1	1	1	0	1	0	1	1	0	1	1	1	1	1	1	0	1	0	0	1	0	0	0
152	MF0461	0	0	1	0	1	1	0	0	0	0	0	1	1	0	0	1	0	0	1	1	0	0	0	0	0	0	1	1	0	0	0	0	1	0	1	1	1	1	1	1	0	1	0	0	0	0	0	0
22	MF050	0	0	0	0	1	1	0	1	1	0	1	1	0	0	1	1	0	0	1	1	0	0	0	1	0	1	1	1	0	0	0	1	0	0	1	1	1	1	1	1	0	1	0	1	0	1	1	0
1	MF053	0	0	0	1	0	1	0	1	1	0	1	1	1	0	1	0	0	1	0	0	1	1	0	0	0	1	1	1	0	1	0	1	1	0	1	1	1	1	1	1	0	1	0	0	1	0	0	0
59	MF057	0	0	1	0	0	1	0	0	0	0	1	0	0	0	1	0	0	0	0	0	1	0	0	1	0	1	1	1	0	0	0	1	1	0	1	1	1	1	1	1	0	1	0	0	1	0	0	0
1	MF058	0	0	1	1	1	1	0	0	0	0	1	1	1	0	1	0	0	1	0	0	1	1	0	1	0	1	1	1	0	1	0	1	1	0	1	1	1	1	1	1	0	1	0	0	1	0	0	0
228	MF061	0	0	0	1	0	1	0	0	0	0	1	1	1	0	1	0	1	0	0	1	0	0	0	1	1	1	1	1	0	1	0	1	1	0	1	1	1	1	1	1	0	1	0	0	1	0	0	0
8	MF062	0	0	1	1	0	1	1	1	1	0	1	1	1	0	1	0	0	0	0	1	0	0	0	1	1	1	1	1	0	1	0	1	1	0	1	1	1	1	1	1	0	1	0	0	1	0	0	0
228	MF066	0	0	0	1	0	1	0	0	0	0	1	1	1	0	1	0	1	0	0	1	0	0	0	1	1	1	1	1	0	1	0	1	1	0	1	1	1	1	1	1	0	1	0	0	1	0	0	0
1	MF070	0	0	1	1	1	1	0	1	1	0	1	1	1	0	1	0	0	1	0	0	1	1	0	1	0	1	1	1	0	1	0	1	1	0	1	1	1	1	1	1	0	1	0	0	1	0	0	0
22	MF074	0	0	1	0	1	1	0	1	1	0	1	1	1	1	1	1	0	0	1	1	0	0	0	1	0	1	1	1	0	0	0	1	1	0	1	1	1	1	1	1	0	1	0	1	0	1	1	0
152	MF075	0	0	1	0	1	1	0	0	0	0	0	1	1	0	0	1	0	0	1	1	0	0	0	0	0	0	1	1	0	0	1	0	1	1	1	1	1	1	1	1	0	1	0	0	0	0	0	0
228	MF076	0	0	0	1	0	1	0	0	0	0	1	1	1	0	1	0	1	0	0	1	0	0	0	1	1	1	1	1	0	0	0	1	1	0	1	1	1	1	1	1	0	1	0	0	1	0	0	0
1	MF078	0	0	1	1	1	1	0	1	1	0	1	1	1	0	1	0	0	1	0	0	1	1	0	1	0	1	1	1	0	1	0	1	1	0	1	1	1	1	1	1	0	1	0	0	1	0	0	0
97	MF081	0	0	1	1	0	1	0	1	1	1	1	1	0	0	1	1	0	0	1	1	0	0	0	1	1	1	1	1	0	1	0	1	1	0	1	1	1	1	1	1	0	1	1	0	1	0	0	0
398	MF083	0	0	0	0	0	1	0	0	0	0	0	0	0	0	0	1	0	0	0	1	0	1	0	1	1	1	1	1	0	0	0	1	1	0	1	1	1	1	1	1	0	1	1	1	0	1	1	1
22	MF084	0	0	1	1	1	1	0	1	1	0	1	1	1	1	1	1	0	0	1	1	0	0	0	1	0	1	1	1	0	0	0	1	1	0	1	1	1	1	1	1	0	1	0	1	0	1	1	0
228	MF091	0	0	0	1	0	1	0	0	0	0	1	1	1	0	1	0	1	0	0	1	0	0	0	0	0	1	1	1	0	0	0	1	1	0	1	1	1	1	1	1	0	1	0	0	1	0	0	0
1	MF092	0	0	1	1	1	1	0	0	0	0	1	1	1	0	1	0	0	1	0	0	1	1	0	1	0	1	1	1	0	1	0	1	1	0	1	1	1	1	1	1	0	1	0	0	1	0	0	0
22	MF099	0	0	1	1	1	1	0	1	1	0	1	1	0	0	1	1	0	0	1	1	0	0	0	1	0	1	1	1	0	0	0	1	1	0	1	1	1	1	1	1	0	1	0	1	0	1	1	0
1	MF104	0	0	1	1	1	1	0	0	0	0	1	1	1	0	1	0	0	1	0	0	1	1	0	1	0	1	1	1	0	1	0	1	1	0	1	1	1	1	1	1	0	1	0	0	1	0	0	0
22	MF105	0	0	0	1	1	1	0	1	1	0	1	1	1	1	1	1	0	0	1	1	0	0	0	1	0	1	1	1	0	0	0	1	1	0	1	1	1	1	1	1	0	1	0	1	0	1	1	0
5	MF109	0	0	1	1	0	1	0	0	0	0	1	1	0	1	1	0	1	0	0	1	0	0	0	1	1	1	1	1	0	1	0	1	1	0	1	1	1	1	1	1	1	1	0	0	1	0	0	0
15	MF126	0	0	0	1	0	1	0	1	1	0	1	1	0	1	1	0	1	0	0	0	1	1	0	1	1	1	1	1	0	1	0	1	1	0	1	1	1	1	1	1	0	1	1	0	1	0	0	0
45	MF135	0	0	0	1	0	1	0	0	0	0	0	1	1	0	1	1	0	0	1	0	1	0	0	1	0	1	1	1	0	0	0	0	0	0	1	1	1	1	1	1	0	1	0	1	0	1	1	1
22	MF137	0	0	1	1	1	1	0	1	1	0	1	1	1	1	1	1	0	0	1	1	0	0	0	1	0	1	1	1	0	0	0	1	1	0	1	1	1	1	1	1	0	1	0	1	0	1	1	0
228	MF144	0	0	0	1	0	1	0	0	0	0	1	1	1	0	1	0	1	0	0	1	0	0	0	1	1	1	1	1	0	1	0	1	1	0	1	1	1	1	1	1	0	1	0	0	1	0	0	0
30	MF146	0	1	0	1	1	1	0	0	0	0	0	1	0	0	1	0	0	1	0	0	1	1	0	1	0	1	1	0	1	0	0	0	0	0	1	1	1	1	1	0	0	1	1	1	0	1	1	1
228	MR003	0	0	0	1	0	1	0	0	0	0	0	1	1	0	1	0	1	0	0	1	0	0	0	1	1	1	1	1	0	0	0	1	1	0	1	1	1	1	1	1	0	1	0	0	1	0	0	0
8	MR006	0	0	1	1	0	1	1	1	1	0	1	1	1	0	1	1	0	0	1	1	0	0	0	1	1	1	1	1	0	1	0	1	1	0	1	1	1	1	1	1	0	1	0	0	1	0	0	0
1	MR007	0	0	1	1	1	1	0	1	1	0	1	1	0	0	1	0	0	1	0	0	1	1	0	1	0	1	1	1	0	1	0	1	1	0	1	1	1	1	1	1	0	1	0	0	1	0	0	0
5	MR010	0	0	0	1	0	1	0	0	0	0	1	1	1	0	1	0	1	0	0	1	0	0	0	1	1	1	1	1	0	1	1	1	1	1	1	1	1	1	1	1	0	1	0	0	1	0	0	0
5	MR011	0	0	1	1	0	1	0	0	0	0	1	1	1	0	1	0	1	0	0	1	0	0	0	1	1	1	1	1	0	1	1	1	1	1	1	1	1	1	1	1	0	1	0	0	1	0	0	0
59	MR012	0	0	1	0	0	1	0	0	0	0	1	0	1	0	1	1	0	0	1	0	1	0	0	1	0	1	1	1	0	0	1	1	1	1	1	1	1	1	1	1	0	1	0	0	1	0	0	0
30	MR014	0	1	0	1	1	1	0	0	0	0	0	0	0	0	1	0	0	1	0	0	1	1	0	1	0	1	1	0	1	0	1	0	0	1	1	1	1	1	1	0	0	1	1	1	0	1	1	1
59	MR016	0	0	1	0	0	1	0	0	0	0	1	1	1	0	1	0	0	0	0	0	1	0	0	1	0	1	1	1	0	0	0	1	1	0	1	1	1	1	1	1	0	1	0	0	1	0	0	0
5	MR017	0	0	1	1	0	1	0	0	0	0	1	1	1	0	1	0	1	0	0	1	0	0	0	1	1	1	1	1	0	1	1	1	1	1	1	1	1	1	1	1	0	1	0	0	1	0	0	0
5	MR019	0	0	0	1	0	1	0	0	0	0	1	1	1	0	1	0	1	0	0	1	0	0	0	1	1	1	1	1	0	1	1	1	1	1	1	1	1	1	1	1	0	1	0	0	1	0	0	0
30	MR022	0	1	0	1	1	1	0	0	0	0	0	1	0	0	1	0	0	1	0	0	1	1	0	1	0	1	1	0	1	0	1	0	0	1	1	1	1	1	1	0	0	1	1	1	0	1	1	1
15	MR024	0	0	0	1	0	1	0	1	1	0	1	1	0	1	1	0	1	0	0	0	1	1	0	1	1	1	1	1	0	1	0	1	1	0	1	1	1	1	1	1	0	1	1	0	1	0	0	0
8	MR025	0	0	1	1	0	1	1	1	1	0	1	1	1	0	0	1	0	0	1	1	0	0	0	1	1	1	1	1	0	1	1	1	1	1	1	1	1	1	1	1	0	1	0	0	1	0	0	0
25	MR028	0	0	0	1	0	1	0	0	0	0	1	0	1	0	1	1	0	0	1	1	0	0	0	0	1	1	1	1	0	1	0	1	1	0	1	1	1	1	1	1	0	1	0	0	1	0	0	0
5	MR029	0	0	0	1	0	1	0	0	0	0	1	1	0	0	1	0	1	0	0	1	0	0	0	1	1	1	1	1	0	1	1	1	1	1	1	1	1	1	1	1	0	1	0	0	1	0	0	0
772	MR030	0	0	1	1	1	1	0	0	0	0	1	1	1	0	1	0	1	0	0	1	0	0	0	1	1	1	1	1	0	0	1	1	1	1	1	1	1	1	1	1	0	0	0	0	1	0	0	0
772	MR031	0	0	1	1	1	1	0	0	0	0	1	1	1	0	1	0	1	0	0	1	0	0	0	1	1	1	1	1	0	0	1	1	1	1	1	1	1	1	1	1	0	0	0	0	1	0	0	0
88	MR033	0	0	0	1	0	1	0	1	1	0	1	0	1	0	1	0	0	0	0	0	1	0	0	1	0	0	1	1	0	1	0	1	1	0	1	1	1	1	1	1	0	1	0	0	1	0	0	0
228	MR034	0	0	0	1	0	1	0	0	0	0	1	1	1	0	1	0	1	0	0	1	0	0	0	1	1	1	1	1	0	1	0	1	1	0	1	1	1	1	1	1	0	1	0	0	1	0	0	0
1162	MR036	0	0	1	0	0	1	0	0	0	0	0	1	0	1	1	0	1	0	0	1	0	1	0	1	0	1	1	0	1	1	0	0	1	0	1	1	1	1	1	1	0	1	1	1	0	1	1	1
5	MR037	0	0	1	1	0	1	0	0	0	0	1	1	0	0	1	0	1	0	0	1	0	0	0	1	1	1	1	1	0	1	0	1	1	0	1	1	1	1	1	1	0	1	0	0	1	0	0	0
228	MR038	0	0	0	1	0	1	0	0	0	0	1	1	0	0	1	0	0	0	0	1	0	0	0	1	1	0	1	1	0	0	0	1	1	0	1	1	1	1	1	1	0	1	0	0	1	0	0	0
228	MR040	0	0	0	1	0	1	0	0	0	0	1	1	0	0	1	0	1	0	0	1	0	0	0	1	1	1	1	1	0	0	0	1	1	0	1	1	1	1	1	1	0	1	0	0	1	0	0	0
1	MR042	0	0	1	1	1	1	0	0	0	0	1	1	0	0	1	0	0	1	0	0	1	1	0	1	0	1	1	1	0	1	0	1	1	0	1	1	1	1	1	1	0	1	0	0	1	0	0	0
228	MR043	0	0	0	1	0	1	0	0	0	0	1	1	1	0	1	0	1	0	0	1	0	0	0	1	1	1	1	1	0	0	0	1	1	0	1	1	1	1	1	1	0	1	0	0	1	0	0	0
8	MR046	0	0	1	1	0	1	1	1	1	0	1	1	1	0	1	1	0	0	1	1	0	0	0	1	1	1	1	1	0	1	0	1	1	0	1	1	1	1	1	1	0	1	0	0	1	0	0	0
8	MR047	1	0	1	1	0	1	1	1	1	0	1	0	1	0	0	0	0	0	0	1	0	0	0	1	1	1	1	1	0	1	1	1	1	1	1	1	1	1	1	1	0	1	0	0	1	0	0	0
5	MR050	0	0	0	1	0	1	0	0	0	0	1	1	1	0	1	0	1	0	0	1	0	0	0	1	1	1	1	0	0	1	1	1	1	1	1	1	1	1	1	1	0	1	0	0	1	0	0	0
6	MR053	0	0	0	0	1	1	0	0	0	0	1	1	1	0	1	1	0	0	1	0	1	1	0	1	1	0	1	1	0	1	0	1	1	0	1	1	1	1	1	1	0	0	0	0	1	0	0	0
22	MR056	0	0	1	1	0	1	0	1	1	0	1	1	0	1	1	1	0	0	1	1	0	0	0	1	0	1	1	1	0	0	0	1	1	0	1	1	1	1	1	1	0	1	0	1	0	1	1	0
5	MR057	0	0	0	1	0	1	0	0	0	0	1	1	1	0	1	0	1	0	0	1	0	0	0	1	1	1	1	1	0	1	1	1	1	1	1	1	1	1	1	1	0	1	0	0	1	0	0	0
5	MR061	0	0	1	1	0	1	0	0	0	0	1	1	1	0	1	0	1	0	0	1	0	0	0	1	1	1	1	1	0	1	0	1	1	0	1	1	1	1	1	1	0	1	0	0	1	0	0	0
22	MR063	0	0	1	0	1	1	0	1	1	0	1	1	1	1	1	1	0	0	1	1	0	0	0	1	0	1	1	1	0	0	0	1	1	0	1	1	1	1	1	1	0	1	0	1	0	1	1	0
10	MR064	0	0	1	0	0	1	0	0	0	0	0	1	0	1	1	0	0	0	0	1	0	1	0	1	0	1	0	0	1	1	0	0	1	0	1	1	1	1	1	1	0	1	1	1	0	1	1	1
22	MR066	0	0	0	0	1	1	0	1	1	0	1	1	1	0	1	1	0	0	1	1	0	0	0	1	0	1	1	1	0	0	0	1	1	0	1	1	1	1	1	1	0	1	0	1	0	1	1	0
1327	MR071	0	0	1	1	1	1	0	1	1	0	1	1	1	1	1	0	0	0	0	1	0	0	0	1	0	1	1	1	0	0	0	1	1	0	1	1	1	1	1	1	0	1	0	1	0	1	1	0
241	MR072	0	0	1	1	0	1	1	1	1	0	1	1	0	0	1	1	0	0	1	0	1	0	0	1	1	1	1	1	0	1	0	1	1	0	1	1	1	1	1	1	1	1	0	0	1	0	0	0
1	MR073	0	0	1	1	1	1	0	0	0	0	1	1	1	0	1	0	0	1	0	0	0	1	0	1	0	1	1	1	0	1	0	1	1	0	1	1	1	1	1	1	0	1	0	0	1	0	0	0
228	MR074	0	0	0	1	0	1	0	0	0	0	1	1	1	0	1	0	1	0	0	1	0	0	0	1	1	1	1	1	0	0	0	0	0	0	1	1	1	1	1	1	0	1	0	0	1	0	0	0
22	MR076	0	0	0	1	0	0	0	1	1	0	1	1	0	1	1	1	0	0	1	1	0	0	0	1	0	0	1	1	0	0	1	1	1	1	1	1	1	1	1	1	0	1	0	1	0	1	1	0
1	MR077	0	0	1	1	0	1	0	1	1	0	1	1	1	0	1	0	0	1	0	0	1	1	0	1	0	1	1	1	0	1	0	1	1	0	1	1	1	1	1	1	0	1	0	0	1	0	0	0
942	MR079	0	0	0	0	0	1	0	0	0	0	0	1	0	0	0	0	0	1	0	1	0	0	1	1	0	0	1	1	0	1	0	1	1	0	1	1	1	1	1	1	0	1	0	1	0	1	0	0
5	MR088	0	0	1	1	0	1	0	0	0	0	1	1	1	0	1	0	1	0	0	1	0	0	0	1	1	1	1	1	0	1	0	1	1	0	1	1	1	1	1	1	0	1	0	0	1	0	0	0
-	MR090	0	0	0	1	0	1	0	0	0	0	1	1	1	0	0	0	0	1	0	0	1	0	0	1	0	1	1	1	0	1	0	1	1	0	1	1	1	1	1	1	0	1	0	0	1	0	0	0
5	MR091	0	0	1	1	0	1	0	0	0	0	1	1	1	0	1	0	1	0	0	1	0	0	0	1	1	1	1	1	0	1	1	1	1	1	1	1	1	1	1	1	0	1	0	0	1	0	0	0
97	MR092	0	0	1	1	0	1	0	1	1	1	1	1	0	0	1	1	0	0	1	1	0	0	0	1	1	0	1	1	0	1	0	1	1	0	1	1	1	1	1	1	0	1	1	0	1	0	0	0
228	MR093	0	0	0	1	0	1	0	0	0	0	1	1	1	0	1	0	1	0	0	1	0	0	0	1	1	0	1	1	0	0	0	1	1	0	1	1	1	1	1	1	0	1	0	0	1	0	0	0
22	MR096	0	0	0	1	0	0	0	1	1	0	1	1	1	1	1	1	0	0	1	1	0	0	0	1	0	1	1	1	0	0	1	1	1	1	1	1	1	1	1	1	0	1	0	1	0	1	1	0
1	MR098	0	0	1	1	1	1	0	1	1	0	1	1	1	0	1	0	0	1	0	0	1	1	0	1	0	0	1	1	0	1	0	1	1	0	1	1	1	1	1	1	0	1	0	0	1	0	0	0
22	MR102	0	0	0	0	0	1	0	1	1	0	1	1	1	0	1	1	0	0	0	1	0	0	0	1	0	1	1	1	0	0	0	1	1	0	1	1	1	1	1	1	0	1	0	1	0	1	1	0
22	MR104	0	0	1	1	0	1	0	1	1	0	1	0	1	1	0	1	0	0	1	1	0	0	0	1	0	0	1	1	0	0	0	1	1	0	1	1	1	1	1	1	0	1	0	1	0	1	1	0
228	MR106	0	0	0	1	0	1	0	0	0	0	1	1	0	0	1	0	1	0	0	1	0	0	0	1	1	1	1	1	0	0	0	1	1	0	1	1	1	1	1	1	0	1	0	0	1	0	0	0
45	MR107	0	0	1	0	1	1	0	0	0	0	0	0	0	0	1	1	0	0	1	0	1	0	0	1	0	1	1	1	0	0	0	0	0	0	1	1	1	1	1	1	0	1	0	1	0	1	1	1
121	SR001	0	0	1	0	0	0	0	0	0	0	0	0	0	0	1	1	0	0	1	0	1	1	0	1	0	1	1	1	0	1	1	1	1	1	1	1	1	1	1	1	0	1	0	0	1	0	0	0
7	SR004	0	1	1	0	0	1	0	1	1	0	1	1	0	0	1	1	0	0	1	0	1	1	0	1	1	1	1	1	0	0	0	0	1	0	1	1	1	1	1	1	0	1	0	0	1	0	0	0
15	SR005	0	0	0	1	0	1	1	0	0	0	1	1	0	0	1	0	1	0	0	0	1	1	0	0	1	1	1	1	0	1	0	1	1	0	1	1	1	1	1	1	0	1	0	0	1	0	0	0
30	SR006	0	1	0	1	1	1	0	0	0	0	0	1	0	0	1	0	0	1	0	0	1	1	0	1	0	1	1	0	1	0	1	0	0	1	1	1	1	1	1	0	0	1	1	1	0	1	1	1
121	SR007	0	1	0	0	1	0	0	0	0	0	1	0	0	0	1	1	0	0	1	0	1	1	0	1	0	1	1	1	0	1	1	1	1	1	1	1	1	1	1	1	0	1	0	0	1	0	0	0
-	SR009	0	0	0	0	0	1	0	0	0	0	1	1	0	0	0	1	0	0	1	1	0	0	0	1	0	1	1	0	1	1	0	0	0	0	1	1	1	1	1	1	0	1	1	1	0	1	1	1
121	SR010	0	1	1	1	0	0	0	0	0	0	1	0	0	0	1	1	0	0	1	0	1	1	0	1	0	1	1	1	0	1	1	1	1	1	1	1	1	1	1	1	0	1	0	0	1	0	0	0
398	SR011	0	0	0	0	1	1	0	0	0	0	1	1	1	0	1	1	0	0	1	1	0	1	0	1	1	1	1	1	0	0	0	1	1	0	1	1	1	1	1	1	0	1	1	1	0	1	1	1
8	SR012	0	0	1	1	0	1	1	1	1	0	1	1	1	0	1	1	0	0	1	1	0	0	0	1	1	1	1	1	0	1	0	1	1	0	1	1	1	1	1	1	0	1	0	0	1	0	0	0
15	SR013	0	0	0	1	0	1	0	1	1	0	1	1	0	0	1	0	1	0	0	0	1	1	0	1	1	1	1	1	0	1	1	1	1	1	1	1	1	1	1	1	0	1	1	0	1	0	0	0
30	SR014	0	1	0	1	1	1	0	0	0	0	0	1	0	0	1	0	0	1	0	0	1	1	0	1	0	1	1	0	1	0	1	0	0	1	1	1	1	1	1	0	0	1	1	1	0	1	1	1
1162	SR018	0	0	1	0	0	1	0	0	0	0	0	1	0	0	1	0	1	0	0	1	0	1	0	1	0	1	1	0	1	1	0	0	1	0	1	1	1	1	1	1	0	1	1	1	0	1	1	1
45	SR020	0	0	1	0	1	1	0	0	0	0	1	0	0	0	1	1	0	0	1	0	1	0	0	1	0	1	1	1	0	0	0	0	0	0	1	1	1	1	1	1	0	1	0	1	0	1	1	1
25	SR021	0	0	0	1	0	1	0	0	0	0	1	1	1	0	1	1	0	0	1	1	0	0	0	1	1	1	1	1	0	1	0	1	1	0	1	1	1	1	1	1	0	1	0	0	1	0	0	0
96	SR022	0	0	1	1	1	1	0	0	0	0	1	1	1	0	0	0	0	1	0	0	1	1	0	1	1	1	1	1	0	1	1	1	1	1	1	1	1	1	1	1	0	1	0	0	1	0	0	0
-	SR023	0	0	1	0	0	1	0	1	1	0	1	1	0	0	1	0	1	0	0	1	0	0	0	1	0	1	1	1	0	0	0	1	1	0	1	1	1	1	1	1	0	1	0	0	1	0	0	0
5	SR025	0	0	0	1	0	1	0	0	0	0	1	1	0	0	1	0	1	0	0	1	0	0	0	1	1	1	1	1	0	1	0	1	1	0	1	1	1	1	1	1	0	1	0	0	1	0	0	0
8	SR026	0	0	1	1	0	1	1	1	1	0	1	1	1	0	1	1	0	0	1	1	0	0	0	1	1	1	1	1	0	1	1	1	1	1	1	1	1	1	1	1	0	1	0	0	1	0	0	0
45	SR027	0	0	1	0	0	1	0	0	0	0	1	0	1	0	1	1	0	0	1	0	1	0	0	1	0	1	1	1	0	0	0	0	0	0	1	1	1	1	1	1	0	1	0	1	0	1	1	1
45	SR028	0	0	1	0	1	1	0	0	0	0	1	0	0	0	1	1	0	0	1	0	1	0	0	1	0	1	1	1	0	0	0	0	0	0	1	1	1	1	1	1	0	1	0	1	0	1	1	1
121	SR029	0	1	1	0	1	0	0	0	0	0	1	0	0	0	1	1	0	0	1	0	1	1	0	1	0	1	1	1	0	1	1	1	1	1	1	1	1	1	1	1	0	1	0	0	1	0	0	0
121	SR030	0	1	1	0	1	0	0	0	0	0	1	0	0	0	1	1	0	0	1	0	1	1	0	1	0	1	1	1	0	1	1	1	1	1	1	1	1	1	1	1	0	1	0	0	1	0	0	0
121	SR031	0	1	1	0	1	0	0	0	0	0	1	0	0	0	1	1	0	0	1	0	1	1	0	1	0	1	1	1	0	1	1	1	1	1	1	1	1	1	1	1	0	1	0	0	1	0	0	0
7	SR033	0	0	1	1	0	1	0	1	1	0	1	1	0	1	1	1	0	0	1	0	1	1	0	1	1	1	1	1	0	1	0	1	1	0	1	1	1	1	1	1	0	1	0	0	1	0	0	0
121	SR034	0	1	1	0	1	0	0	0	0	0	1	0	0	0	1	1	0	0	1	0	1	1	0	1	0	1	1	1	0	1	1	1	0	1	1	1	1	1	1	1	0	1	0	0	1	0	0	0
395	SR036	0	0	1	0	1	1	0	0	0	0	0	1	1	0	1	1	0	0	1	0	1	0	0	1	0	1	1	1	0	1	0	1	1	0	1	1	1	1	1	1	0	1	0	1	0	1	1	1
121	SR037	0	0	1	1	1	0	0	0	0	0	1	0	0	0	1	1	0	0	1	0	1	1	0	1	0	1	1	1	0	1	0	1	1	0	1	1	1	1	1	1	0	1	0	0	1	0	0	0
8	SR038	0	0	1	1	0	1	1	1	1	0	1	1	1	0	1	1	0	0	1	1	0	0	0	1	1	1	1	1	0	1	1	1	1	1	1	1	1	1	1	1	0	1	0	0	1	0	0	0
34	SR039	0	0	0	1	0	1	0	0	0	0	0	0	0	1	0	0	0	1	0	0	1	1	0	1	0	1	1	0	1	0	0	0	0	0	1	1	1	1	1	0	0	1	1	1	0	1	1	1
152	SR040	0	0	1	0	0	1	0	0	0	0	0	1	1	1	0	1	0	0	1	1	0	0	0	0	0	0	1	1	0	0	1	0	1	1	1	1	1	1	1	1	0	1	0	0	0	0	0	0
22	SR041	0	0	1	1	0	1	0	1	1	0	1	1	0	1	1	1	0	0	1	1	0	0	0	1	0	1	1	1	0	0	0	1	1	0	1	1	1	1	1	1	0	1	0	1	0	1	1	0
34	SR045	0	1	0	0	0	1	0	0	0	0	0	0	0	0	1	0	0	1	0	0	1	1	0	1	0	1	1	0	1	0	0	0	0	0	1	1	1	1	1	0	0	1	1	0	0	1	1	1
121	SR046	0	1	1	0	1	0	0	0	0	0	1	0	0	0	1	1	0	0	1	0	1	1	0	1	0	1	1	1	0	1	1	1	1	1	1	1	1	1	1	1	0	1	0	0	1	0	0	0
121	SR048	0	1	1	1	0	0	0	0	0	0	0	0	0	0	1	1	0	0	1	0	0	1	0	1	0	1	1	0	0	1	0	1	1	0	1	1	1	1	1	1	0	1	0	0	1	0	0	0
121	SR052	0	1	1	1	1	0	0	0	0	0	1	0	0	0	1	1	0	0	1	0	1	1	0	1	0	1	1	1	0	1	0	1	1	0	1	1	1	1	1	1	0	1	0	0	1	0	0	0
121	SR053	0	1	1	0	1	0	0	0	0	0	0	0	0	0	1	1	0	0	1	0	1	1	0	1	0	1	1	1	0	1	1	1	1	1	1	1	1	1	1	1	0	1	0	0	1	0	0	0
8	SR054	0	0	1	1	0	1	1	1	1	0	1	1	1	0	1	1	0	0	1	1	0	0	0	1	1	1	1	1	0	1	0	1	1	0	1	1	1	1	1	1	0	1	0	0	1	0	0	0
45	SR055	0	0	0	1	1	1	0	0	0	0	0	1	1	0	1	1	0	0	1	0	1	0	0	1	0	1	1	1	0	0	0	0	0	0	1	1	1	1	1	1	0	1	0	1	0	1	1	1
30	SR056	0	1	0	1	1	1	0	0	0	0	0	0	0	0	1	0	0	1	0	0	1	1	0	1	0	1	1	0	1	0	0	0	0	0	1	1	1	1	1	0	0	1	1	1	0	1	1	1
45	SR057	0	0	1	0	1	1	0	0	0	0	0	0	1	0	1	1	0	0	1	0	1	0	0	1	0	1	1	1	0	0	0	0	0	0	1	1	1	1	1	1	0	1	0	1	0	1	1	1
30	SR062	0	1	0	1	0	1	0	0	0	0	0	0	0	0	0	0	0	1	0	0	1	1	0	1	0	0	1	0	1	0	1	0	0	1	1	1	1	1	1	0	0	1	1	1	0	1	1	1
8	SR063	0	0	1	1	0	1	1	1	1	0	1	1	1	0	1	1	0	0	0	1	0	0	0	1	1	1	1	1	0	1	1	1	1	1	1	1	1	1	1	1	0	1	0	0	1	0	0	0
7	SR064	0	0	1	1	0	1	0	1	1	0	1	0	0	0	1	1	0	0	1	0	1	1	0	0	1	1	1	1	0	1	0	1	1	0	1	1	1	1	1	1	0	1	0	0	1	0	0	0
247	SR066	0	0	0	1	0	1	1	1	1	0	1	1	0	0	1	1	0	0	1	1	0	0	0	1	1	1	1	1	0	1	0	1	1	0	1	1	1	1	1	1	0	1	0	0	1	0	0	0
[truncated: 38 more columns]

## Sheet: Resistance
Resistance genes presence (1) or absence (0)
R	Resistance to	vancomycin	tetracycline	tetracycline	tetracycline	mupirocin	mupirocin	erythromycin	methicillin	fusidic acid	fusidic acid	erythro- and clindamycin	erythro- and clindamycin	erythro- and clindamycin	erythro- and clindamycin	trimethoprim	trimethoprim	penicillin	gentamicin
ST	Gene	vanA	tetM	tetL	tetK	mupb	mupA	msrA	mecA	fusB	far	ermT	ermC	ermB	ermA	dfrG	dfrA	blaZ	aacA-aphD
45	MF002	0	0	0	0	0	0	0	0	0	0	0	0	0	0	0	0	1	0
8	MF005	0	0	0	0	0	0	0	1	0	0	0	0	0	0	0	0	1	0
15	MF006	0	0	0	0	0	0	1	0	0	0	0	0	0	0	0	0	1	0
22	MF015	0	0	0	0	0	0	0	1	0	0	0	0	0	0	0	1	1	1
5	MF017	0	0	0	0	0	0	0	1	0	0	0	0	0	1	0	0	0	1
228	MF020	0	0	0	0	0	0	0	1	0	0	0	0	0	1	0	0	0	1
228	MF028	0	0	0	0	0	0	0	1	0	0	0	0	0	1	0	0	0	1
239	MF031	0	1	0	0	0	0	0	1	0	0	0	0	0	1	0	1	1	1
239	MF032	0	1	0	0	0	0	0	1	0	0	0	0	0	1	0	0	1	1
228	MF037	0	0	0	0	0	0	0	1	0	0	0	0	0	1	0	0	0	1
1	MF040	0	0	0	1	0	0	0	1	0	0	0	0	0	0	0	0	1	0
152	MF0461	0	0	0	0	0	0	0	1	0	0	0	0	0	0	0	0	1	1
22	MF050	0	0	0	0	0	0	0	1	0	0	0	0	0	0	0	1	1	0
1	MF053	0	0	0	0	0	0	0	1	0	0	0	0	0	0	0	0	0	0
59	MF057	0	0	0	0	0	0	0	1	0	0	0	0	0	0	0	0	1	0
1	MF058	0	0	0	1	0	0	0	1	0	0	0	1	0	0	0	0	1	0
228	MF061	0	0	0	0	0	0	0	1	0	0	0	0	0	1	0	0	0	1
8	MF062	0	0	0	0	0	0	0	1	0	0	0	0	0	0	0	0	0	0
228	MF066	0	0	0	0	0	0	0	1	0	0	0	0	0	1	0	0	0	1
1	MF070	0	0	0	1	0	0	0	1	0	0	0	1	0	0	0	0	1	0
22	MF074	0	0	0	0	0	0	0	1	0	0	0	1	0	0	0	0	1	0
152	MF075	0	0	0	0	0	0	0	1	0	0	0	0	0	0	0	0	1	1
228	MF076	0	0	0	0	0	0	0	1	0	0	0	0	0	1	0	0	0	1
1	MF078	0	0	0	0	0	0	0	1	0	0	0	1	0	0	0	0	1	0
97	MF081	0	0	0	0	0	0	0	1	0	0	0	0	0	0	0	0	1	0
398	MF083	0	1	1	1	0	0	0	1	0	0	1	0	0	0	0	0	1	0
22	MF084	0	0	0	0	0	0	0	1	0	0	0	0	0	0	0	0	1	0
228	MF091	0	0	0	0	0	0	0	1	0	0	0	0	0	1	0	0	1	1
1	MF092	0	0	0	1	0	0	0	1	0	0	0	1	0	0	0	0	1	0
22	MF099	0	0	0	0	0	0	0	1	0	0	0	1	0	0	0	0	1	0
1	MF104	0	0	0	1	0	1	0	1	0	0	0	1	0	0	0	0	1	1
22	MF105	0	0	0	0	0	0	0	1	0	0	0	1	0	0	0	0	1	0
5	MF109	0	1	0	0	0	0	0	1	0	0	0	1	0	1	0	1	0	0
15	MF126	0	0	0	0	0	0	0	0	0	0	0	0	0	0	0	0	1	0
45	MF135	0	0	0	0	0	0	0	1	0	0	0	0	0	0	0	0	1	0
22	MF137	0	0	0	0	0	0	0	1	0	0	0	0	0	0	0	1	1	0
228	MF144	0	0	0	0	0	0	0	1	0	0	0	0	0	1	0	0	0	1
30	MF146	0	0	0	0	0	0	1	1	0	0	0	0	0	0	0	0	1	1
228	MR003	0	0	0	0	0	0	0	1	0	0	0	0	0	1	0	0	0	1
8	MR006	0	0	0	0	0	0	0	1	0	0	0	0	0	0	0	0	0	0
1	MR007	0	0	0	1	0	0	0	1	0	0	0	1	0	0	0	0	1	0
5	MR010	0	0	0	0	0	0	0	1	0	0	0	0	0	0	0	0	1	0
5	MR011	0	0	0	0	0	0	0	1	0	0	0	0	0	0	0	0	1	0
59	MR012	0	0	0	0	0	0	0	1	0	0	0	0	1	0	0	0	0	0
30	MR014	0	0	0	0	0	0	0	1	0	0	0	0	0	0	0	0	1	0
59	MR016	0	0	0	0	0	0	0	1	0	0	0	0	1	0	0	0	1	0
5	MR017	0	0	0	0	0	0	0	1	0	0	0	1	0	0	0	0	1	0
5	MR019	0	0	0	0	0	0	0	1	0	0	0	1	0	0	0	0	1	0
30	MR022	0	0	0	0	0	0	0	1	0	0	0	0	0	0	0	0	1	0
15	MR024	0	0	0	0	0	0	0	0	0	0	0	0	0	0	0	0	1	0
8	MR025	0	0	0	0	0	0	0	1	0	0	0	0	0	0	0	0	1	0
25	MR028	0	0	0	0	0	0	0	0	0	0	0	0	0	0	0	0	1	0
5	MR029	0	0	0	0	0	0	0	1	0	0	0	0	0	0	0	0	1	0
772	MR030	0	0	0	0	0	0	1	1	0	0	0	0	0	0	1	0	1	1
772	MR031	0	0	0	0	0	0	1	1	0	0	0	0	0	0	1	0	1	1
88	MR033	0	0	0	1	0	0	1	1	0	0	0	0	0	0	0	0	1	1
228	MR034	0	0	0	0	0	0	0	1	0	0	0	0	0	1	0	0	1	1
1162	MR036	0	0	0	0	0	0	0	0	0	0	0	0	0	0	0	0	1	0
5	MR037	0	0	0	0	0	1	0	0	0	0	0	1	0	1	0	0	1	1
228	MR038	0	0	0	0	0	0	0	1	0	0	0	0	0	1	0	0	1	0
228	MR040	0	0	0	0	0	0	0	1	0	0	0	0	0	1	0	0	0	1
1	MR042	0	0	0	1	0	0	0	1	0	0	0	1	0	0	0	0	1	0
228	MR043	0	0	0	0	0	0	0	1	0	0	0	0	0	1	0	0	0	1
8	MR046	0	0	0	0	0	0	0	1	0	0	0	0	0	1	0	0	0	1
8	MR047	0	0	0	0	0	0	0	1	0	0	0	0	0	0	0	0	1	0
5	MR050	0	0	0	0	0	0	0	1	0	0	0	1	0	0	0	0	1	0
6	MR053	0	0	0	0	0	0	0	1	0	0	0	1	0	0	0	0	1	0
22	MR056	0	0	0	1	0	0	0	1	0	0	0	0	0	0	0	1	1	0
5	MR057	0	0	0	0	0	0	0	1	0	0	0	1	0	0	0	0	1	0
5	MR061	0	0	0	0	0	1	0	1	0	0	0	1	0	0	1	0	1	1
22	MR063	0	0	0	0	0	0	0	1	0	0	0	0	0	0	0	0	1	0
10	MR064	0	0	0	0	0	0	0	0	0	0	0	0	0	0	0	0	1	0
22	MR066	0	0	0	0	0	0	0	1	0	0	0	0	0	0	0	0	0	0
1327	MR071	0	0	0	0	0	0	0	1	0	0	0	0	0	0	0	0	1	0
241	MR072	0	1	0	1	0	0	0	1	0	0	0	0	0	1	1	0	1	0
1	MR073	0	0	0	1	0	0	0	1	0	0	0	1	0	0	0	1	1	1
228	MR074	0	0	0	0	0	0	0	1	0	0	0	0	0	1	0	0	0	1
22	MR076	0	0	0	0	0	0	0	1	0	0	0	1	0	0	0	1	1	0
1	MR077	0	0	0	1	0	0	0	1	0	0	0	1	0	0	0	0	1	0
942	MR079	0	0	0	0	0	0	0	0	0	0	0	0	0	0	0	0	1	0
5	MR088	0	0	0	0	0	0	0	1	0	0	0	0	0	0	0	0	0	0
-	MR090	0	0	0	1	0	0	0	1	0	0	0	0	0	0	0	1	1	0
5	MR091	0	0	0	0	0	0	0	1	0	0	0	0	0	0	0	0	1	0
97	MR092	0	0	0	0	0	0	0	1	0	0	0	0	0	0	0	0	1	0
228	MR093	0	0	0	0	0	0	0	1	0	0	0	0	0	1	0	0	0	0
22	MR096	0	0	0	0	0	0	0	1	0	0	0	1	0	0	0	1	1	1
1	MR098	0	0	0	1	0	0	0	1	0	0	0	1	0	0	0	0	1	0
22	MR102	0	0	0	0	0	0	0	1	0	0	0	1	0	0	0	0	1	0
22	MR104	0	0	0	0	0	0	0	1	0	0	0	0	0	0	0	0	1	0
228	MR106	0	0	0	0	0	0	0	1	0	0	0	0	0	1	0	0	1	1
45	MR107	0	0	0	0	0	0	0	0	0	0	0	0	0	0	0	0	1	0
121	SR001	0	0	0	0	0	0	0	0	0	0	0	0	0	0	0	0	1	0
7	SR004	0	0	0	0	0	0	0	0	0	0	0	0	0	0	0	0	1	0
15	SR005	0	0	0	0	0	0	0	0	0	0	0	0	0	0	0	0	1	0
30	SR006	0	0	0	1	0	0	0	0	0	0	0	0	0	0	0	0	1	0
121	SR007	0	0	0	0	0	0	0	0	0	0	0	0	0	0	0	0	1	0
-	SR009	0	0	0	0	0	0	0	0	0	0	0	0	0	0	0	0	1	0
121	SR010	0	0	0	0	0	0	0	0	0	0	0	0	0	0	1	0	1	0
398	SR011	0	1	0	0	0	0	0	0	0	0	0	0	0	0	0	0	1	0
8	SR012	0	0	0	0	0	0	0	0	0	0	0	0	0	0	0	0	1	0
15	SR013	0	0	0	1	0	0	0	0	0	0	0	1	0	0	1	0	1	1
30	SR014	0	0	0	0	0	0	0	0	0	0	0	0	0	0	0	0	0	0
1162	SR018	0	0	0	0	0	0	0	0	0	0	0	0	0	0	0	0	1	0
45	SR020	0	0	0	0	0	0	0	0	0	0	0	0	0	0	0	0	1	0
25	SR021	0	0	0	0	0	0	0	0	0	0	0	0	0	0	0	0	1	0
96	SR022	0	0	0	0	0	0	0	0	0	0	0	0	0	0	0	0	1	0
-	SR023	0	0	0	0	0	0	0	0	0	0	0	0	0	1	0	0	1	0
5	SR025	0	0	0	1	0	0	0	0	0	0	0	0	0	0	1	0	0	0
8	SR026	0	0	0	0	0	0	0	0	0	0	0	0	0	0	0	0	1	0
45	SR027	0	0	0	0	0	0	0	0	0	0	0	0	0	0	0	0	1	0
45	SR028	0	0	0	0	0	0	0	0	0	0	0	0	0	0	0	0	1	0
121	SR029	0	0	0	0	0	0	0	0	0	0	0	0	0	0	0	0	1	0
121	SR030	0	0	0	0	0	0	0	0	0	0	0	0	0	0	0	0	1	0
121	SR031	0	0	0	0	0	0	0	0	0	0	0	0	0	0	0	0	1	0
7	SR033	0	0	0	0	0	0	0	0	0	0	0	0	0	0	0	0	1	0
121	SR034	0	0	0	0	0	0	0	0	0	0	0	0	0	0	0	0	1	0
395	SR036	0	0	0	0	0	0	0	0	0	0	0	0	0	0	0	0	1	0
121	SR037	0	0	0	0	0	0	0	0	0	0	0	0	0	0	0	0	1	0
8	SR038	0	0	0	0	0	0	0	0	0	0	0	0	0	0	0	0	1	0
34	SR039	0	0	0	0	0	0	0	0	0	0	0	0	0	0	0	0	1	0
152	SR040	0	0	0	0	0	0	0	0	0	0	0	0	0	0	1	0	1	0
22	SR041	0	0	0	0	0	0	0	0	0	0	0	0	0	0	0	0	1	0
34	SR045	0	0	0	0	0	0	0	0	0	0	0	0	0	0	0	0	1	0
121	SR046	0	0	0	0	0	0	0	0	0	0	0	0	0	0	0	0	1	0
121	SR048	0	0	0	0	0	0	0	0	0	0	0	0	0	0	0	0	1	0
121	SR052	0	0	0	0	0	0	0	0	0	0	0	0	0	0	0	0	1	0
121	SR053	0	0	0	0	0	0	0	0	0	0	0	0	0	0	0	0	1	0
8	SR054	0	0	0	0	0	0	0	0	0	0	0	0	0	0	0	0	1	0
45	SR055	0	0	0	0	0	0	0	0	0	0	0	0	0	0	0	0	0	0
30	SR056	0	0	0	0	0	0	0	0	0	0	0	0	0	1	0	0	1	0
45	SR057	0	0	0	0	0	0	0	0	0	0	0	0	0	0	0	0	1	0
30	SR062	0	0	0	1	0	0	0	0	0	0	0	0	0	0	1	0	1	0
8	SR063	0	0	0	0	0	0	0	0	0	0	0	0	0	0	0	0	1	0
7	SR064	0	0	0	0	0	0	0	0	0	0	0	0	0	0	0	0	1	0
247	SR066	0	1	0	0	0	0	0	1	0	0	0	0	0	1	0	0	0	1
