# Supplementary material for: Whole-genome epidemiology, characterisation, and phylogenetic reconstruction of Staphylococcus aureus strains in a paediatric hospital
Source: Genome Med. 2018 Nov 13;10:82. doi: 10.1186/s13073-018-0593-7 (PMC6234625; doi:10.1186/s13073-018-0593-7)
Supplement: Supplementary file 4 — Table S3. Characteristics of the genomes included in the ST1 analyses. (XLSX 11 kb) [file 13073_2018_593_MOESM4_ESM.xlsx]

## Sheet: Foglio1
Table S3: Characteristics of the genomes included in the ST1 analyses. n.d. = not declared; 1 sample name is reported for samples obtained in the present study, reference genomes are named according to their accession number; 2 codes of patients enrolled in the present study are reported, * indicates patient for which more than one reference genome was available; 3 collection dates for reference …
Sample1	Patient2	Collection date3	Location	SCCmec type
GCA_000011265		before 2004	n.d.	n.d.
GCA_000011525		1997	Ireland	MSSA
GCA_000164715		2010	Arizona, US	n.d.
GCA_000248655		2011	Maryland, US	n.d.
GCA_000249015		2011	Maryland, US	n.d.
GCA_000336515		2008	Malaysia	n.d.
GCA_000512545		2012	India	n.d.
GCA_000626855		before 2010	n.d.	n.d.
GCA_000626955		before 2010	n.d.	n.d.
GCA_001018645		1998	UK	MSSA
GCA_001019125	*	1998	North Dakota, US	n.d.
GCA_001019535	*	1998	North Dakota, US	n.d.
GCA_001063885		before 2014	Washington, US	n.d.
GCA_001297365		2012	Ghana	n.d.
MF016	99	2013-03-01	Florence, Italy	V
MF040	84	2013-10-01	Florence, Italy	IV
MF053	99	2014-12-01	Florence, Italy	V
MF058	17	2014-10-01	Florence, Italy	IV
MF070	92	2014-10-01	Florence, Italy	IV
MF078	78	2015-02-01	Florence, Italy	IV
MF085	84	2015-03-01	Florence, Italy	IV
MF092	38	2015-05-01	Florence, Italy	IV
MF104	125	2015-08-01	Florence, Italy	IV
MF110	78	2015-09-01	Florence, Italy	IV
MR004	93	2013-05-01	Florence, Italy	IV
MR007	93	2013-12-01	Florence, Italy	IV
MR021	93	2014-10-01	Florence, Italy	IV
MR042	122	2014-06-01	Florence, Italy	IV
MR045	93	2013-10-01	Florence, Italy	IV
MR073	120	2015-07-01	Florence, Italy	IV
MR077	86	2015-09-01	Florence, Italy	IV
MR098	88	2015-12-01	Florence, Italy	IV
n.d. = not declared
1 sample name is reported for samples obtained in the present study; reference genomes are named according to their accession number.
2 codes of patients enrolled in the present study are reported; * indicates patient for which more than one reference genome was available.
3 collection dates for reference genomes as reported in NCBI; some cases have no collection date specified, the date was assigned according to the reference publications.
