# Supplementary material for: Whole-genome epidemiology, characterisation, and phylogenetic reconstruction of Staphylococcus aureus strains in a paediatric hospital
Source: Genome Med. 2018 Nov 13;10:82. doi: 10.1186/s13073-018-0593-7 (PMC6234625; doi:10.1186/s13073-018-0593-7)
Supplement: Supplementary file 6 — Table S5. Bayesian clock models tested and their results. (XLSX 10 kb) [file 13073_2018_593_MOESM6_ESM.xlsx]

## Sheet: Foglio1
Table S5: Bayesian clock models tested and their results with respect to the one best fitting the cohort data (relaxed exponential constant generalised time reversible clock). Estimation of tree and subtree age is reported.
Clock model1	Coalescent Prior2	Substitution model3	Likelihood (median)	Bayes factor (with respect to the best model)
relExp	BDM	HKY	-2363906.180	-361935
relExp	BDM	GTR	-2363723.482	-3958
relExp	CBS	HKY	-2363905.513	-359456
relExp	CBS	GTR	-2363722.867	-2249
relExp	Con	HKY	-2363905.933	-362960
relExp	Con	GTR	-2363723.325	-
relLog	BDM	HKY	-2363908.906	-374766
relLog	BDM	GTR	-2363726.457	-11532
relLog	CBS	HKY	-2363909.421	-369112
relLog	CBS	GTR	-2363726.121	-10394
relLog	Con	HKY	-2363908.876	-372437
relLog	Con	GTR	-2363726.081	-12803
strict	BDM	HKY	-2364361.158	-1244753
strict	BDM	GTR	-2364178.454	-881981
strict	CBS	HKY	-2364361.223	-1244975
strict	CBS	GTR	-2364178.623	-885065
strict	Con	HKY	-2364361.071	-1244648
strict	Con	GTR	-2364178.450	-885638
1 BEAUti models for rate variation. relExp = relaxed clock: uncorrelated exponential; relLog = relaxed clock: uncorrelated lognormal; strict = strict clock
2 BDM = birth-death model; CBS = coalescent bayesian skyline; Con = constant
3 HKY = Hasegawa, Kishino and Yano; GTR = Generalised time reversible
